# Supplementary material for: Molecular dynamics analysis of N-acetyl-D-glucosamine against specific SARS-CoV-2’s pathogenicity factors
Source: PLoS One. 2021 May 27;16(5):e0252571. doi: 10.1371/journal.pone.0252571 (PMC8158907; doi:10.1371/journal.pone.0252571)
Supplement: S5 Data — (ZIP) [file pone.0252571.s005.zip]

Archive with 4 entries (4 files):
- 7kdk.log
- 7KDK_docked_opaque.png
- 7KDK_docked_transparent.png
- 7kdk_nadg_docked.pdb
