# Supplementary material for: Molecular dynamics analysis of N-acetyl-D-glucosamine against specific SARS-CoV-2’s pathogenicity factors
Source: PLoS One. 2021 May 27;16(5):e0252571. doi: 10.1371/journal.pone.0252571 (PMC8158907; doi:10.1371/journal.pone.0252571)
Supplement: S5 Data — (ZIP) [file pone.0252571.s005.zip › 7kdk.log]

#################################################################
# If you used AutoDock Vina in your work, please cite:          #
#                                                               #
# O. Trott, A. J. Olson,                                        #
# AutoDock Vina: improving the speed and accuracy of docking    #
# with a new scoring function, efficient optimization and       #
# multithreading, Journal of Computational Chemistry 31 (2010)  #
# 455-461                                                       #
#                                                               #
# DOI 10.1002/jcc.21334                                         #
#                                                               #
# Please see http://vina.scripps.edu for more information.      #
#################################################################

WARNING: The search space volume > 27000 Angstrom^3 (See FAQ)
Reading input ... done.
Setting up the scoring function ... done.
Analyzing the binding site ... done.
Using random seed: 391022908
Performing search ... done.
Refining results ... done.

mode |   affinity | dist from best mode
     | (kcal/mol) | rmsd l.b.| rmsd u.b.
-----+------------+----------+----------
   1         -6.9      0.000      0.000
   2         -6.9      2.918      4.484
   3         -6.8      2.921      4.545
   4         -6.7      3.035      4.652
   5         -6.7      1.459      2.674
   6         -6.6      2.680      4.441
   7         -6.5      3.296      5.012
   8         -6.4      2.718      4.695
   9         -6.4      3.199      5.117
  10         -6.3     47.575     49.458
  11         -6.2     41.072     42.622
  12         -6.2     42.050     43.520
  13         -6.2      2.313      4.849
  14         -6.1      1.971      3.192
  15         -6.0     46.622     47.488
  16         -6.0     32.856     35.672
  17         -6.0     41.115     42.677
  18         -6.0     45.919     46.986
  19         -5.8     47.028     48.391
  20         -5.7     26.429     27.728
Writing output ... done.
