# Supplementary material for: Molecular dynamics analysis of N-acetyl-D-glucosamine against specific SARS-CoV-2’s pathogenicity factors
Source: PLoS One. 2021 May 27;16(5):e0252571. doi: 10.1371/journal.pone.0252571 (PMC8158907; doi:10.1371/journal.pone.0252571)
Supplement: S5 Data — (ZIP) [file pone.0252571.s005.zip › 7kdk_nadg_docked.pdb]

HELIX    1   1 ASP A  294  LYS A  304  1                                  11
HELIX    2   2 PRO A  337  ASN A  343  1                                   7
HELIX    3   3 SER A  349  TRP A  353  1                                   5
HELIX    4   4 TYR A  365  ASN A  370  1                                   6
HELIX    5   5 SER A  383  ASP A  389  1                                   7
HELIX    6   6 ASP A  405  ILE A  410  1                                   6
HELIX    7   7 SER A  438  SER A  443  1                                   6
HELIX    8   8 ASN A  616  VAL A  620  1                                   5
HELIX    9   9 ASP A  737  GLY A  744  1                                   8
HELIX   10  10 SER A  746  GLN A  755  1                                  10
HELIX   11  11 SER A  758  ALA A  783  1                                  26
HELIX   12  12 SER A  816  VAL A  826  1                                  11
HELIX   13  13 THR A  866  GLY A  891  1                                  26
HELIX   14  14 PRO A  897  GLY A  908  1                                  12
HELIX   15  15 GLN A  913  SER A  968  1                                  56
HELIX   16  16 VAL A  976  VAL A 1033  1                                  58
HELIX   17  17 ASP A 1127  VAL A 1129  1                                   3
HELIX   18  18 LEU A 1141  SER A 1147  1                                   7
HELIX   19  19 ASP B  294  LEU B  303  1                                  10
HELIX   20  20 PRO B  337  ASN B  343  1                                   7
HELIX   21  21 SER B  349  TRP B  353  1                                   5
HELIX   22  22 ASP B  364  ASN B  370  1                                   7
HELIX   23  23 SER B  383  ASP B  389  1                                   7
HELIX   24  24 ASP B  405  ILE B  410  1                                   6
HELIX   25  25 SER B  438  SER B  443  1                                   6
HELIX   26  26 ASN B  616  VAL B  620  1                                   5
HELIX   27  27 ASP B  737  GLY B  744  1                                   8
HELIX   28  28 SER B  746  GLN B  755  1                                  10
HELIX   29  29 SER B  758  ALA B  783  1                                  26
HELIX   30  30 SER B  816  VAL B  826  1                                  11
HELIX   31  31 THR B  866  GLY B  891  1                                  26
HELIX   32  32 PRO B  897  GLY B  908  1                                  12
HELIX   33  33 GLN B  913  SER B  968  1                                  56
HELIX   34  34 VAL B  976  VAL B 1033  1                                  58
HELIX   35  35 PRO B 1140  LEU B 1145  1                                   6
HELIX   36  36 ASP C  294  LYS C  304  1                                  11
HELIX   37  37 PRO C  337  ASN C  343  1                                   7
HELIX   38  38 SER C  349  TRP C  353  1                                   5
HELIX   39  39 ASP C  364  ASN C  370  1                                   7
HELIX   40  40 LYS C  386  ASP C  389  1                                   4
HELIX   41  41 ASP C  405  ILE C  410  1                                   6
HELIX   42  42 GLY C  416  TYR C  421  1                                   6
HELIX   43  43 SER C  438  SER C  443  1                                   6
HELIX   44  44 ASN C  616  VAL C  620  1                                   5
HELIX   45  45 ASP C  737  GLY C  744  1                                   8
HELIX   46  46 SER C  746  GLN C  755  1                                  10
HELIX   47  47 SER C  758  ALA C  783  1                                  26
HELIX   48  48 SER C  816  VAL C  826  1                                  11
HELIX   49  49 THR C  866  ALA C  890  1                                  25
HELIX   50  50 PRO C  897  GLY C  908  1                                  12
HELIX   51  51 GLN C  913  SER C  968  1                                  56
HELIX   52  52 VAL C  976  VAL C 1033  1                                  58
HELIX   53  53 ASP C 1127  VAL C 1129  1                                   3
HELIX   54  54 LEU C 1141  SER C 1147  1                                   7
SHEET    1   1 1 TYR A  28  ASN A  30  0
SHEET    2   2 1 VAL A  42  PHE A  43  0
SHEET    3   3 1 VAL A  47  PHE A  55  0
SHEET    4   4 1 ASN A  61  HIS A  66  0
SHEET    5   5 1 LEU A  84  PRO A  85  0
SHEET    6   6 1 GLY A  89  GLU A  96  0
SHEET    7   7 1 ILE A 101  GLY A 107  0
SHEET    8   8 1 LEU A 118  ASN A 121  0
SHEET    9   9 1 VAL A 126  LYS A 129  0
SHEET   10  10 1 LEU A 141  GLY A 142  0
SHEET   11  11 1 GLU A 169  SER A 172  0
SHEET   12  12 1 ASN A 188  ILE A 197  0
SHEET   13  13 1 TYR A 200  PRO A 209  0
SHEET   14  14 1 GLU A 224  LEU A 229  0
SHEET   15  15 1 ARG A 237  LEU A 244  0
SHEET   16  16 1 ALA A 264  TYR A 269  0
SHEET   17  17 1 GLN A 271  TYR A 279  0
SHEET   18  18 1 ILE A 285  ASP A 290  0
SHEET   19  19 1 GLY A 311  ARG A 319  0
SHEET   20  20 1 SER A 325  ARG A 328  0
SHEET   21  21 1 ASN A 354  ILE A 358  0
SHEET   22  22 1 CYS A 361  VAL A 362  0
SHEET   23  23 1 THR A 376  TYR A 380  0
SHEET   24  24 1 CYS A 391  PHE A 392  0
SHEET   25  25 1 VAL A 395  ARG A 403  0
SHEET   26  26 1 GLY A 431  ASN A 437  0
SHEET   27  27 1 PRO A 507  PHE A 515  0
SHEET   28  28 1 VAL A 524  CYS A 525  0
SHEET   29  29 1 CYS A 538  PHE A 543  0
SHEET   30  30 1 LEU A 546  GLU A 554  0
SHEET   31  31 1 PHE A 565  ARG A 567  0
SHEET   32  32 1 THR A 573  ARG A 577  0
SHEET   33  33 1 ILE A 584  THR A 588  0
SHEET   34  34 1 PHE A 592  THR A 599  0
SHEET   35  35 1 ALA A 609  GLN A 613  0
SHEET   36  36 1 VAL A 642  THR A 645  0
SHEET   37  37 1 GLY A 648  ILE A 651  0
SHEET   38  38 1 GLU A 654  HIS A 655  0
SHEET   39  39 1 ILE A 664  GLY A 667  0
SHEET   40  40 1 ILE A 670  GLN A 675  0
SHEET   41  41 1 SER A 691  THR A 696  0
SHEET   42  42 1 GLU A 702  SER A 704  0
SHEET   43  43 1 SER A 711  PRO A 715  0
SHEET   44  44 1 PHE A 718  PRO A 728  0
SHEET   45  45 1 LYS A 733  VAL A 736  0
SHEET   46  46 1 ILE A 788  LYS A 790  0
SHEET   47  47 1 LEU A 858  LEU A 861  0
SHEET   48  48 1 TYR A1047  ALA A1056  0
SHEET   49  49 1 GLY A1059  PRO A1069  0
SHEET   50  50 1 GLU A1072  ALA A1078  0
SHEET   51  51 1 ILE A1081  CYS A1082  0
SHEET   52  52 1 LYS A1086  PRO A1090  0
SHEET   53  53 1 VAL A1094  SER A1097  0
SHEET   54  54 1 TRP A1102  THR A1105  0
SHEET   55  55 1 GLN A1113  ILE A1114  0
SHEET   56  56 1 THR A1120  ASN A1125  0
SHEET   57  57 1 VAL A1133  ASN A1134  0
SHEET   58  58 1 TYR B  28  ASN B  30  0
SHEET   59  59 1 VAL B  42  PHE B  43  0
SHEET   60  60 1 VAL B  47  PHE B  55  0
SHEET   61  61 1 ASN B  61  HIS B  66  0
SHEET   62  62 1 LEU B  84  PRO B  85  0
SHEET   63  63 1 GLY B  89  GLU B  96  0
SHEET   64  64 1 GLY B 103  GLY B 107  0
SHEET   65  65 1 LEU B 117  ASN B 121  0
SHEET   66  66 1 VAL B 126  LYS B 129  0
SHEET   67  67 1 PHE B 140  GLY B 142  0
SHEET   68  68 1 GLU B 169  SER B 172  0
SHEET   69  69 1 ASN B 188  ILE B 197  0
SHEET   70  70 1 TYR B 200  PRO B 209  0
SHEET   71  71 1 GLU B 224  LEU B 229  0
SHEET   72  72 1 ARG B 237  LEU B 244  0
SHEET   73  73 1 ALA B 264  TYR B 269  0
SHEET   74  74 1 GLN B 271  TYR B 279  0
SHEET   75  75 1 ILE B 285  ASP B 290  0
SHEET   76  76 1 GLY B 311  ARG B 319  0
SHEET   77  77 1 SER B 325  ARG B 328  0
SHEET   78  78 1 ASN B 354  ILE B 358  0
SHEET   79  79 1 CYS B 361  VAL B 362  0
SHEET   80  80 1 THR B 376  CYS B 379  0
SHEET   81  81 1 CYS B 391  PHE B 392  0
SHEET   82  82 1 VAL B 395  ARG B 403  0
SHEET   83  83 1 GLY B 431  ASN B 437  0
SHEET   84  84 1 LEU B 452  TYR B 453  0
SHEET   85  85 1 GLN B 493  SER B 494  0
SHEET   86  86 1 PRO B 507  PHE B 515  0
SHEET   87  87 1 VAL B 524  CYS B 525  0
SHEET   88  88 1 CYS B 538  PHE B 543  0
SHEET   89  89 1 LEU B 546  THR B 547  0
SHEET   90  90 1 GLY B 550  GLU B 554  0
SHEET   91  91 1 PHE B 565  ARG B 567  0
SHEET   92  92 1 THR B 573  ARG B 577  0
SHEET   93  93 1 ILE B 584  THR B 588  0
SHEET   94  94 1 PHE B 592  THR B 599  0
SHEET   95  95 1 ALA B 609  GLN B 613  0
SHEET   96  96 1 VAL B 642  THR B 645  0
SHEET   97  97 1 GLY B 648  ILE B 651  0
SHEET   98  98 1 GLU B 654  HIS B 655  0
SHEET   99  99 1 ILE B 664  GLY B 667  0
SHEET  100 100 1 ILE B 670  GLN B 675  0
SHEET  101 101 1 SER B 691  THR B 696  0
SHEET  102 102 1 GLU B 702  SER B 704  0
SHEET  103 103 1 SER B 711  PRO B 715  0
SHEET  104 104 1 PHE B 718  PRO B 728  0
SHEET  105 105 1 LYS B 733  VAL B 736  0
SHEET  106 106 1 ILE B 788  LYS B 790  0
SHEET  107 107 1 LEU B 858  LEU B 861  0
SHEET  108 108 1 TYR B1047  ALA B1056  0
SHEET  109 109 1 GLY B1059  PRO B1069  0
SHEET  110 110 1 GLU B1072  ALA B1078  0
SHEET  111 111 1 ILE B1081  HIS B1083  0
SHEET  112 112 1 LYS B1086  PRO B1090  0
SHEET  113 113 1 VAL B1094  SER B1097  0
SHEET  114 114 1 TRP B1102  THR B1105  0
SHEET  115 115 1 GLN B1113  ILE B1114  0
SHEET  116 116 1 THR B1120  ASN B1125  0
SHEET  117 117 1 VAL B1133  ASN B1134  0
SHEET  118 118 1 TYR C  28  ASN C  30  0
SHEET  119 119 1 VAL C  36  TYR C  37  0
SHEET  120 120 1 VAL C  42  PHE C  43  0
SHEET  121 121 1 VAL C  47  PHE C  55  0
SHEET  122 122 1 ASN C  61  HIS C  66  0
SHEET  123 123 1 LEU C  84  PRO C  85  0
SHEET  124 124 1 GLY C  89  GLU C  96  0
SHEET  125 125 1 ILE C 101  GLY C 107  0
SHEET  126 126 1 LEU C 117  ASN C 121  0
SHEET  127 127 1 VAL C 126  LYS C 129  0
SHEET  128 128 1 LEU C 141  GLY C 142  0
SHEET  129 129 1 GLU C 169  VAL C 171  0
SHEET  130 130 1 ASN C 188  ILE C 197  0
SHEET  131 131 1 TYR C 200  PRO C 209  0
SHEET  132 132 1 ALA C 222  LEU C 229  0
SHEET  133 133 1 ARG C 237  LEU C 244  0
SHEET  134 134 1 ALA C 264  TYR C 269  0
SHEET  135 135 1 GLN C 271  TYR C 279  0
SHEET  136 136 1 ILE C 285  ASP C 290  0
SHEET  137 137 1 GLY C 311  ARG C 319  0
SHEET  138 138 1 SER C 325  ARG C 328  0
SHEET  139 139 1 ASN C 354  ILE C 358  0
SHEET  140 140 1 CYS C 361  VAL C 362  0
SHEET  141 141 1 THR C 376  TYR C 380  0
SHEET  142 142 1 CYS C 391  PHE C 392  0
SHEET  143 143 1 VAL C 395  ARG C 403  0
SHEET  144 144 1 GLY C 431  ASN C 437  0
SHEET  145 145 1 LEU C 452  TYR C 453  0
SHEET  146 146 1 GLN C 493  SER C 494  0
SHEET  147 147 1 PRO C 507  PHE C 515  0
SHEET  148 148 1 VAL C 524  CYS C 525  0
SHEET  149 149 1 CYS C 538  PHE C 543  0
SHEET  150 150 1 LEU C 546  GLU C 554  0
SHEET  151 151 1 PHE C 565  ARG C 567  0
SHEET  152 152 1 THR C 573  ARG C 577  0
SHEET  153 153 1 ILE C 584  THR C 588  0
SHEET  154 154 1 PHE C 592  THR C 599  0
SHEET  155 155 1 ALA C 609  GLN C 613  0
SHEET  156 156 1 VAL C 642  THR C 645  0
SHEET  157 157 1 GLY C 648  ILE C 651  0
SHEET  158 158 1 GLU C 654  HIS C 655  0
SHEET  159 159 1 ILE C 664  GLY C 667  0
SHEET  160 160 1 ILE C 670  GLN C 675  0
SHEET  161 161 1 SER C 691  THR C 696  0
SHEET  162 162 1 GLU C 702  SER C 704  0
SHEET  163 163 1 SER C 711  PRO C 715  0
SHEET  164 164 1 PHE C 718  PRO C 728  0
SHEET  165 165 1 LYS C 733  VAL C 736  0
SHEET  166 166 1 ILE C 788  LYS C 790  0
SHEET  167 167 1 LEU C 858  LEU C 861  0
SHEET  168 168 1 TYR C1047  ALA C1056  0
SHEET  169 169 1 GLY C1059  PRO C1069  0
SHEET  170 170 1 GLU C1072  ALA C1078  0
SHEET  171 171 1 ILE C1081  HIS C1083  0
SHEET  172 172 1 LYS C1086  PRO C1090  0
SHEET  173 173 1 VAL C1094  SER C1097  0
SHEET  174 174 1 TRP C1102  THR C1105  0
SHEET  175 175 1 GLN C1113  ILE C1114  0
SHEET  176 176 1 THR C1120  ASN C1125  0
SHEET  177 177 1 VAL C1133  ASN C1134  0
ATOM      1  N   ALA A  27     200.066 119.957 179.834  1.00 34.23           N
ATOM      2  CA  ALA A  27     199.551 119.465 178.561  1.00 34.95           C
ATOM      3  C   ALA A  27     198.142 120.004 178.255  1.00 34.25           C
ATOM      4  O   ALA A  27     197.383 120.356 179.161  1.00 34.30           O
ATOM      5  CB  ALA A  27     199.581 117.932 178.573  1.00 35.54           C
ATOM      6  N   TYR A  28     197.781 120.050 176.971  1.00 34.21           N
ATOM      7  CA  TYR A  28     196.560 120.690 176.473  1.00 34.20           C
ATOM      8  C   TYR A  28     195.929 119.918 175.308  1.00 34.22           C
ATOM      9  O   TYR A  28     196.585 119.109 174.652  1.00 34.22           O
ATOM     10  CB  TYR A  28     196.872 122.119 176.014  1.00 33.92           C
ATOM     11  CG  TYR A  28     197.415 123.059 177.070  1.00 33.85           C
ATOM     12  CD1 TYR A  28     198.797 123.109 177.327  1.00 33.70           C
ATOM     13  CD2 TYR A  28     196.546 123.935 177.745  1.00 33.75           C
ATOM     14  CE1 TYR A  28     199.314 124.035 178.252  1.00 34.52           C
ATOM     15  CE2 TYR A  28     197.058 124.870 178.665  1.00 33.56           C
ATOM     16  CZ  TYR A  28     198.444 124.922 178.920  1.00 34.54           C
ATOM     17  OH  TYR A  28     198.936 125.826 179.804  1.00 33.14           O
ATOM     18  N   THR A  29     194.662 120.207 175.009  1.00 34.15           N
ATOM     19  CA  THR A  29     193.974 119.731 173.802  1.00 34.30           C
ATOM     20  C   THR A  29     193.021 120.785 173.228  1.00 34.04           C
ATOM     21  O   THR A  29     192.599 121.712 173.922  1.00 33.65           O
ATOM     22  CB  THR A  29     193.270 118.392 174.077  1.00 34.33           C
ATOM     23  OG1 THR A  29     192.869 117.813 172.865  1.00 34.97           O
ATOM     24  CG2 THR A  29     192.026 118.503 174.960  1.00 34.02           C
ATOM     25  N   ASN A  30     192.682 120.658 171.946  1.00 34.14           N
ATOM     26  CA  ASN A  30     191.669 121.474 171.280  1.00 33.68           C
ATOM     27  C   ASN A  30     190.265 121.075 171.768  1.00 33.32           C
ATOM     28  O   ASN A  30     189.875 119.916 171.649  1.00 33.47           O
ATOM     29  CB  ASN A  30     191.838 121.262 169.765  1.00 33.83           C
ATOM     30  CG  ASN A  30     190.941 122.134 168.909  1.00 33.28           C
ATOM     31  OD1 ASN A  30     190.033 122.801 169.378  1.00 33.56           O
ATOM     32  ND2 ASN A  30     191.190 122.171 167.623  1.00 33.97           N
ATOM     33  N   SER A  31     189.487 122.017 172.302  1.00 32.76           N
ATOM     34  CA  SER A  31     188.120 121.747 172.763  1.00 32.51           C
ATOM     35  C   SER A  31     187.102 121.536 171.637  1.00 32.15           C
ATOM     36  O   SER A  31     186.039 120.981 171.895  1.00 31.64           O
ATOM     37  CB  SER A  31     187.638 122.881 173.665  1.00 31.96           C
ATOM     38  OG  SER A  31     187.455 124.070 172.936  1.00 31.98           O
ATOM     39  N   PHE A  32     187.389 121.938 170.396  1.00 32.37           N
ATOM     40  CA  PHE A  32     186.434 121.899 169.283  1.00 32.18           C
ATOM     41  C   PHE A  32     185.108 122.616 169.625  1.00 32.00           C
ATOM     42  O   PHE A  32     185.092 123.635 170.317  1.00 31.42           O
ATOM     43  CB  PHE A  32     186.256 120.448 168.779  1.00 32.70           C
ATOM     44  CG  PHE A  32     187.538 119.757 168.369  1.00 33.43           C
ATOM     45  CD1 PHE A  32     188.183 118.875 169.253  1.00 33.52           C
ATOM     46  CD2 PHE A  32     188.083 119.987 167.093  1.00 33.68           C
ATOM     47  CE1 PHE A  32     189.376 118.239 168.870  1.00 33.91           C
ATOM     48  CE2 PHE A  32     189.271 119.344 166.706  1.00 33.97           C
ATOM     49  CZ  PHE A  32     189.920 118.473 167.596  1.00 34.24           C
ATOM     50  N   THR A  33     183.992 122.121 169.092  1.00 32.19           N
ATOM     51  CA  THR A  33     182.627 122.619 169.292  1.00 31.98           C
ATOM     52  C   THR A  33     181.976 121.962 170.521  1.00 31.61           C
ATOM     53  O   THR A  33     181.069 121.140 170.381  1.00 31.80           O
ATOM     54  CB  THR A  33     181.807 122.348 168.020  1.00 32.58           C
ATOM     55  OG1 THR A  33     181.836 120.969 167.725  1.00 33.21           O
ATOM     56  CG2 THR A  33     182.345 123.088 166.798  1.00 32.99           C
ATOM     57  N   ARG A  34     182.461 122.268 171.731  1.00 31.44           N
ATOM     58  CA  ARG A  34     182.050 121.625 173.001  1.00 31.13           C
ATOM     59  C   ARG A  34     181.827 122.648 174.117  1.00 30.99           C
ATOM     60  O   ARG A  34     182.260 123.791 174.007  1.00 30.87           O
ATOM     61  CB  ARG A  34     183.103 120.578 173.434  1.00 31.38           C
ATOM     62  CG  ARG A  34     183.130 119.320 172.550  1.00 32.03           C
ATOM     63  CD  ARG A  34     181.957 118.385 172.879  1.00 32.45           C
ATOM     64  NE  ARG A  34     181.588 117.553 171.725  1.00 33.96           N
ATOM     65  CZ  ARG A  34     180.935 116.409 171.738  1.00 34.42           C
ATOM     66  NH1 ARG A  34     180.528 115.815 172.819  1.00 34.33           N
ATOM     67  NH2 ARG A  34     180.670 115.826 170.610  1.00 34.87           N
ATOM     68  N   GLY A  35     181.150 122.227 175.191  1.00 30.93           N
ATOM     69  CA  GLY A  35     180.927 123.043 176.396  1.00 31.55           C
ATOM     70  C   GLY A  35     179.840 124.112 176.256  1.00 31.62           C
ATOM     71  O   GLY A  35     179.933 125.181 176.860  1.00 31.61           O
ATOM     72  N   VAL A  36     178.805 123.816 175.467  1.00 31.57           N
ATOM     73  CA  VAL A  36     177.563 124.598 175.372  1.00 32.09           C
ATOM     74  C   VAL A  36     176.443 123.875 176.113  1.00 32.43           C
ATOM     75  O   VAL A  36     176.351 122.650 176.083  1.00 32.47           O
ATOM     76  CB  VAL A  36     177.175 124.883 173.913  1.00 31.87           C
ATOM     77  CG1 VAL A  36     175.796 125.536 173.759  1.00 31.97           C
ATOM     78  CG2 VAL A  36     178.192 125.843 173.298  1.00 31.36           C
ATOM     79  N   TYR A  37     175.584 124.631 176.783  1.00 32.39           N
ATOM     80  CA  TYR A  37     174.490 124.124 177.594  1.00 32.43           C
ATOM     81  C   TYR A  37     173.197 124.892 177.325  1.00 32.76           C
ATOM     82  O   TYR A  37     173.225 126.011 176.818  1.00 32.64           O
ATOM     83  CB  TYR A  37     174.891 124.223 179.064  1.00 33.27           C
ATOM     84  CG  TYR A  37     175.362 125.592 179.500  1.00 33.05           C
ATOM     85  CD1 TYR A  37     174.437 126.556 179.929  1.00 33.54           C
ATOM     86  CD2 TYR A  37     176.735 125.883 179.505  1.00 32.89           C
ATOM     87  CE1 TYR A  37     174.883 127.805 180.391  1.00 33.32           C
ATOM     88  CE2 TYR A  37     177.189 127.125 179.977  1.00 32.59           C
ATOM     89  CZ  TYR A  37     176.261 128.082 180.430  1.00 32.79           C
ATOM     90  OH  TYR A  37     176.698 129.262 180.928  1.00 32.55           O
ATOM     91  N   TYR A  38     172.056 124.308 177.684  1.00 32.70           N
ATOM     92  CA  TYR A  38     170.759 124.980 177.616  1.00 32.38           C
ATOM     93  C   TYR A  38     170.739 126.214 178.541  1.00 32.56           C
ATOM     94  O   TYR A  38     170.835 126.052 179.759  1.00 33.11           O
ATOM     95  CB  TYR A  38     169.668 123.978 177.991  1.00 32.48           C
ATOM     96  CG  TYR A  38     169.323 123.053 176.848  1.00 32.30           C
ATOM     97  CD1 TYR A  38     170.063 121.881 176.611  1.00 32.70           C
ATOM     98  CD2 TYR A  38     168.258 123.398 176.000  1.00 32.77           C
ATOM     99  CE1 TYR A  38     169.745 121.060 175.515  1.00 32.60           C
ATOM    100  CE2 TYR A  38     167.926 122.574 174.916  1.00 32.45           C
ATOM    101  CZ  TYR A  38     168.678 121.412 174.669  1.00 31.85           C
ATOM    102  OH  TYR A  38     168.357 120.645 173.604  1.00 31.86           O
ATOM    103  N   PRO A  39     170.647 127.448 178.007  1.00 32.78           N
ATOM    104  CA  PRO A  39     170.860 128.673 178.784  1.00 32.71           C
ATOM    105  C   PRO A  39     169.729 128.977 179.778  1.00 32.77           C
ATOM    106  O   PRO A  39     169.949 129.635 180.794  1.00 33.09           O
ATOM    107  CB  PRO A  39     170.978 129.784 177.737  1.00 32.57           C
ATOM    108  CG  PRO A  39     170.131 129.267 176.578  1.00 32.70           C
ATOM    109  CD  PRO A  39     170.417 127.770 176.608  1.00 32.64           C
ATOM    110  N   ASP A  40     168.519 128.500 179.497  1.00 32.90           N
ATOM    111  CA  ASP A  40     167.321 128.640 180.320  1.00 33.24           C
ATOM    112  C   ASP A  40     166.387 127.440 180.100  1.00 33.47           C
ATOM    113  O   ASP A  40     166.532 126.665 179.154  1.00 33.53           O
ATOM    114  CB  ASP A  40     166.617 129.988 180.058  1.00 33.09           C
ATOM    115  CG  ASP A  40     166.181 130.259 178.611  1.00 33.02           C
ATOM    116  OD1 ASP A  40     166.269 129.366 177.748  1.00 32.75           O
ATOM    117  OD2 ASP A  40     165.715 131.384 178.326  1.00 32.98           O
ATOM    118  N   LYS A  41     165.435 127.249 181.017  1.00 33.92           N
ATOM    119  CA  LYS A  41     164.563 126.064 181.068  1.00 32.58           C
ATOM    120  C   LYS A  41     163.298 126.215 180.204  1.00 35.09           C
ATOM    121  O   LYS A  41     162.231 125.725 180.555  1.00 35.35           O
ATOM    122  CB  LYS A  41     164.305 125.676 182.539  1.00 35.11           C
ATOM    123  CG  LYS A  41     165.618 125.497 183.326  1.00 35.13           C
ATOM    124  CD  LYS A  41     165.399 125.037 184.770  1.00 36.97           C
ATOM    125  CE  LYS A  41     166.755 125.010 185.489  1.00 37.65           C
ATOM    126  NZ  LYS A  41     166.637 124.589 186.909  1.00 35.69           N
ATOM    127  N   VAL A  42     163.401 126.916 179.077  1.00 36.58           N
ATOM    128  CA  VAL A  42     162.297 127.204 178.146  1.00 34.51           C
ATOM    129  C   VAL A  42     162.450 126.359 176.886  1.00 37.69           C
ATOM    130  O   VAL A  42     163.509 126.360 176.268  1.00 37.37           O
ATOM    131  CB  VAL A  42     162.279 128.702 177.797  1.00 31.64           C
ATOM    132  CG1 VAL A  42     161.262 129.050 176.709  1.00 29.68           C
ATOM    133  CG2 VAL A  42     161.941 129.543 179.029  1.00 32.20           C
ATOM    134  N   PHE A  43     161.412 125.639 176.473  1.00 36.23           N
ATOM    135  CA  PHE A  43     161.421 124.941 175.191  1.00 43.61           C
ATOM    136  C   PHE A  43     161.375 125.944 174.031  1.00 35.21           C
ATOM    137  O   PHE A  43     160.613 126.911 174.051  1.00 26.72           O
ATOM    138  CB  PHE A  43     160.271 123.930 175.126  1.00 34.17           C
ATOM    139  CG  PHE A  43     160.175 123.168 173.819  1.00 44.50           C
ATOM    140  CD1 PHE A  43     160.844 121.943 173.659  1.00 35.39           C
ATOM    141  CD2 PHE A  43     159.403 123.674 172.758  1.00 31.83           C
ATOM    142  CE1 PHE A  43     160.726 121.221 172.461  1.00 31.74           C
ATOM    143  CE2 PHE A  43     159.295 122.958 171.554  1.00 33.35           C
ATOM    144  CZ  PHE A  43     159.951 121.726 171.407  1.00 32.43           C
ATOM    145  N   ARG A  44     162.159 125.696 172.987  1.00 31.87           N
ATOM    146  CA  ARG A  44     162.137 126.433 171.720  1.00 30.89           C
ATOM    147  C   ARG A  44     162.400 125.451 170.594  1.00 31.86           C
ATOM    148  O   ARG A  44     163.097 124.468 170.810  1.00 32.06           O
ATOM    149  CB  ARG A  44     163.204 127.535 171.715  1.00 32.07           C
ATOM    150  CG  ARG A  44     163.035 128.571 172.829  1.00 31.69           C
ATOM    151  CD  ARG A  44     164.025 129.718 172.645  1.00 31.24           C
ATOM    152  NE  ARG A  44     163.949 130.666 173.766  1.00 30.94           N
ATOM    153  CZ  ARG A  44     164.559 130.558 174.927  1.00 31.67           C
ATOM    154  NH1 ARG A  44     165.290 129.531 175.226  1.00 32.15           N
ATOM    155  NH2 ARG A  44     164.433 131.480 175.827  1.00 31.63           N
ATOM    156  N   SER A  45     161.892 125.702 169.397  1.00 32.34           N
ATOM    157  CA  SER A  45     162.108 124.816 168.251  1.00 31.21           C
ATOM    158  C   SER A  45     162.148 125.576 166.932  1.00 30.49           C
ATOM    159  O   SER A  45     161.542 126.638 166.793  1.00 29.98           O
ATOM    160  CB  SER A  45     161.045 123.715 168.204  1.00 31.94           C
ATOM    161  OG  SER A  45     159.749 124.257 168.029  1.00 32.68           O
ATOM    162  N   SER A  46     162.885 125.034 165.964  1.00 30.42           N
ATOM    163  CA  SER A  46     163.096 125.619 164.632  1.00 30.06           C
ATOM    164  C   SER A  46     163.482 127.108 164.678  1.00 29.51           C
ATOM    165  O   SER A  46     162.944 127.922 163.926  1.00 29.36           O
ATOM    166  CB  SER A  46     161.882 125.365 163.729  1.00 30.14           C
ATOM    167  OG  SER A  46     161.550 123.991 163.711  1.00 30.68           O
ATOM    168  N   VAL A  47     164.384 127.489 165.589  1.00 29.46           N
ATOM    169  CA  VAL A  47     164.760 128.891 165.832  1.00 29.02           C
ATOM    170  C   VAL A  47     166.254 129.038 166.112  1.00 28.69           C
ATOM    171  O   VAL A  47     166.874 128.173 166.729  1.00 29.28           O
ATOM    172  CB  VAL A  47     163.881 129.516 166.935  1.00 28.69           C
ATOM    173  CG1 VAL A  47     164.147 128.951 168.330  1.00 29.76           C
ATOM    174  CG2 VAL A  47     164.050 131.035 167.026  1.00 28.44           C
ATOM    175  N   LEU A  48     166.830 130.150 165.659  1.00 28.46           N
ATOM    176  CA  LEU A  48     168.211 130.545 165.917  1.00 28.60           C
ATOM    177  C   LEU A  48     168.211 131.602 167.023  1.00 28.44           C
ATOM    178  O   LEU A  48     167.937 132.773 166.766  1.00 28.45           O
ATOM    179  CB  LEU A  48     168.851 131.053 164.612  1.00 28.37           C
ATOM    180  CG  LEU A  48     168.746 130.084 163.421  1.00 28.45           C
ATOM    181  CD1 LEU A  48     169.451 130.692 162.216  1.00 27.55           C
ATOM    182  CD2 LEU A  48     169.362 128.724 163.729  1.00 28.77           C
ATOM    183  N   HIS A  49     168.462 131.200 168.265  1.00 28.56           N
ATOM    184  CA  HIS A  49     168.273 132.068 169.431  1.00 28.64           C
ATOM    185  C   HIS A  49     169.605 132.599 169.964  1.00 28.69           C
ATOM    186  O   HIS A  49     170.510 131.831 170.278  1.00 29.15           O
ATOM    187  CB  HIS A  49     167.491 131.301 170.500  1.00 28.70           C
ATOM    188  CG  HIS A  49     167.165 132.139 171.705  1.00 29.04           C
ATOM    189  ND1 HIS A  49     166.301 133.234 171.707  1.00 28.97           N
ATOM    190  CD2 HIS A  49     167.703 131.994 172.949  1.00 29.37           C
ATOM    191  CE1 HIS A  49     166.344 133.729 172.955  1.00 29.40           C
ATOM    192  NE2 HIS A  49     167.172 133.002 173.721  1.00 29.51           N
ATOM    193  N   SER A  50     169.743 133.918 170.059  1.00 28.77           N
ATOM    194  CA  SER A  50     170.909 134.571 170.655  1.00 29.00           C
ATOM    195  C   SER A  50     170.855 134.525 172.176  1.00 29.11           C
ATOM    196  O   SER A  50     169.824 134.824 172.776  1.00 28.90           O
ATOM    197  CB  SER A  50     170.980 136.027 170.199  1.00 28.74           C
ATOM    198  OG  SER A  50     172.061 136.695 170.822  1.00 29.44           O
ATOM    199  N   THR A  51     171.977 134.224 172.821  1.00 29.20           N
ATOM    200  CA  THR A  51     172.127 134.320 174.277  1.00 29.50           C
ATOM    201  C   THR A  51     173.541 134.748 174.640  1.00 29.90           C
ATOM    202  O   THR A  51     174.491 134.372 173.963  1.00 30.22           O
ATOM    203  CB  THR A  51     171.751 132.989 174.939  1.00 29.83           C
ATOM    204  OG1 THR A  51     171.955 133.049 176.332  1.00 30.55           O
ATOM    205  CG2 THR A  51     172.553 131.802 174.412  1.00 29.90           C
ATOM    206  N   GLN A  52     173.703 135.525 175.708  1.00 30.09           N
ATOM    207  CA  GLN A  52     175.006 135.895 176.249  1.00 30.20           C
ATOM    208  C   GLN A  52     175.183 135.291 177.638  1.00 30.78           C
ATOM    209  O   GLN A  52     174.426 135.610 178.553  1.00 30.84           O
ATOM    210  CB  GLN A  52     175.133 137.420 176.239  1.00 30.31           C
ATOM    211  CG  GLN A  52     176.490 137.882 176.784  1.00 30.38           C
ATOM    212  CD  GLN A  52     176.722 139.366 176.533  1.00 31.04           C
ATOM    213  OE1 GLN A  52     176.688 140.186 177.440  1.00 30.53           O
ATOM    214  NE2 GLN A  52     176.952 139.771 175.303  1.00 31.30           N
ATOM    215  N   ASP A  53     176.182 134.428 177.811  1.00 30.82           N
ATOM    216  CA  ASP A  53     176.390 133.681 179.054  1.00 31.42           C
ATOM    217  C   ASP A  53     177.830 133.158 179.166  1.00 31.66           C
ATOM    218  O   ASP A  53     178.622 133.244 178.228  1.00 31.51           O
ATOM    219  CB  ASP A  53     175.366 132.528 179.152  1.00 31.77           C
ATOM    220  CG  ASP A  53     174.967 132.175 180.594  1.00 32.24           C
ATOM    221  OD1 ASP A  53     175.678 132.546 181.558  1.00 32.35           O
ATOM    222  OD2 ASP A  53     173.941 131.487 180.784  1.00 32.58           O
ATOM    223  N   LEU A  54     178.186 132.640 180.338  1.00 31.95           N
ATOM    224  CA  LEU A  54     179.463 131.997 180.613  1.00 32.04           C
ATOM    225  C   LEU A  54     179.543 130.628 179.916  1.00 32.40           C
ATOM    226  O   LEU A  54     179.280 129.602 180.536  1.00 32.75           O
ATOM    227  CB  LEU A  54     179.662 131.902 182.139  1.00 32.80           C
ATOM    228  CG  LEU A  54     179.514 133.229 182.907  1.00 32.17           C
ATOM    229  CD1 LEU A  54     179.865 133.019 184.377  1.00 33.19           C
ATOM    230  CD2 LEU A  54     180.426 134.323 182.364  1.00 32.05           C
ATOM    231  N   PHE A  55     179.870 130.590 178.627  1.00 32.39           N
ATOM    232  CA  PHE A  55     180.084 129.355 177.853  1.00 32.13           C
ATOM    233  C   PHE A  55     181.573 128.997 177.735  1.00 32.45           C
ATOM    234  O   PHE A  55     182.433 129.852 177.938  1.00 32.64           O
ATOM    235  CB  PHE A  55     179.496 129.529 176.451  1.00 31.30           C
ATOM    236  CG  PHE A  55     177.996 129.720 176.391  1.00 31.31           C
ATOM    237  CD1 PHE A  55     177.448 130.997 176.176  1.00 30.89           C
ATOM    238  CD2 PHE A  55     177.148 128.605 176.499  1.00 31.57           C
ATOM    239  CE1 PHE A  55     176.059 131.157 176.062  1.00 30.77           C
ATOM    240  CE2 PHE A  55     175.757 128.765 176.394  1.00 31.47           C
ATOM    241  CZ  PHE A  55     175.215 130.041 176.178  1.00 31.01           C
ATOM    242  N   LEU A  56     181.906 127.759 177.353  1.00 32.47           N
ATOM    243  CA  LEU A  56     183.264 127.427 176.901  1.00 32.24           C
ATOM    244  C   LEU A  56     183.481 127.947 175.466  1.00 31.94           C
ATOM    245  O   LEU A  56     182.744 127.527 174.575  1.00 31.72           O
ATOM    246  CB  LEU A  56     183.479 125.902 176.952  1.00 32.47           C
ATOM    247  CG  LEU A  56     184.898 125.454 176.550  1.00 32.38           C
ATOM    248  CD1 LEU A  56     185.939 125.878 177.585  1.00 32.77           C
ATOM    249  CD2 LEU A  56     184.965 123.936 176.415  1.00 32.16           C
ATOM    250  N   PRO A  57     184.481 128.802 175.187  1.00 31.73           N
ATOM    251  CA  PRO A  57     184.754 129.243 173.824  1.00 31.34           C
ATOM    252  C   PRO A  57     185.100 128.081 172.889  1.00 31.22           C
ATOM    253  O   PRO A  57     185.842 127.171 173.268  1.00 31.55           O
ATOM    254  CB  PRO A  57     185.905 130.236 173.939  1.00 31.68           C
ATOM    255  CG  PRO A  57     185.756 130.779 175.354  1.00 31.38           C
ATOM    256  CD  PRO A  57     185.308 129.542 176.122  1.00 32.07           C
ATOM    257  N   PHE A  58     184.609 128.113 171.655  1.00 30.80           N
ATOM    258  CA  PHE A  58     184.914 127.084 170.666  1.00 30.74           C
ATOM    259  C   PHE A  58     186.404 127.076 170.314  1.00 31.17           C
ATOM    260  O   PHE A  58     187.066 128.113 170.287  1.00 30.54           O
ATOM    261  CB  PHE A  58     184.063 127.287 169.409  1.00 30.68           C
ATOM    262  CG  PHE A  58     182.651 126.732 169.410  1.00 30.96           C
ATOM    263  CD1 PHE A  58     182.074 126.106 170.533  1.00 31.53           C
ATOM    264  CD2 PHE A  58     181.932 126.775 168.204  1.00 31.38           C
ATOM    265  CE1 PHE A  58     180.810 125.499 170.432  1.00 31.67           C
ATOM    266  CE2 PHE A  58     180.668 126.176 168.107  1.00 30.95           C
ATOM    267  CZ  PHE A  58     180.109 125.530 169.218  1.00 31.63           C
ATOM    268  N   PHE A  59     186.940 125.885 170.046  1.00 31.64           N
ATOM    269  CA  PHE A  59     188.349 125.657 169.709  1.00 31.56           C
ATOM    270  C   PHE A  59     189.351 126.232 170.733  1.00 31.75           C
ATOM    271  O   PHE A  59     190.507 126.493 170.408  1.00 31.96           O
ATOM    272  CB  PHE A  59     188.643 126.095 168.266  1.00 31.54           C
ATOM    273  CG  PHE A  59     187.669 125.569 167.233  1.00 31.62           C
ATOM    274  CD1 PHE A  59     186.631 126.388 166.761  1.00 31.20           C
ATOM    275  CD2 PHE A  59     187.793 124.257 166.747  1.00 32.34           C
ATOM    276  CE1 PHE A  59     185.709 125.893 165.823  1.00 31.30           C
ATOM    277  CE2 PHE A  59     186.873 123.761 165.807  1.00 32.39           C
ATOM    278  CZ  PHE A  59     185.828 124.577 165.347  1.00 33.09           C
ATOM    279  N   SER A  60     188.921 126.448 171.977  1.00 31.74           N
ATOM    280  CA  SER A  60     189.781 126.824 173.102  1.00 31.90           C
ATOM    281  C   SER A  60     190.784 125.715 173.450  1.00 32.68           C
ATOM    282  O   SER A  60     190.572 124.535 173.167  1.00 32.50           O
ATOM    283  CB  SER A  60     188.920 127.184 174.320  1.00 31.94           C
ATOM    284  OG  SER A  60     187.932 126.201 174.555  1.00 31.76           O
ATOM    285  N   ASN A  61     191.893 126.100 174.078  1.00 32.97           N
ATOM    286  CA  ASN A  61     193.023 125.224 174.375  1.00 33.05           C
ATOM    287  C   ASN A  61     192.938 124.780 175.840  1.00 32.90           C
ATOM    288  O   ASN A  61     193.337 125.519 176.738  1.00 32.82           O
ATOM    289  CB  ASN A  61     194.300 126.003 174.022  1.00 33.67           C
ATOM    290  CG  ASN A  61     195.541 125.130 173.966  1.00 33.75           C
ATOM    291  OD1 ASN A  61     195.649 124.265 173.103  1.00 33.88           O
ATOM    292  ND2 ASN A  61     196.532 125.472 174.772  1.00 34.08           N
ATOM    293  N   VAL A  62     192.342 123.615 176.094  1.00 33.09           N
ATOM    294  CA  VAL A  62     191.907 123.187 177.435  1.00 33.11           C
ATOM    295  C   VAL A  62     192.890 122.198 178.057  1.00 33.38           C
ATOM    296  O   VAL A  62     193.375 121.282 177.393  1.00 33.97           O
ATOM    297  CB  VAL A  62     190.467 122.647 177.415  1.00 32.96           C
ATOM    298  CG1 VAL A  62     189.493 123.764 177.023  1.00 32.42           C
ATOM    299  CG2 VAL A  62     190.240 121.457 176.483  1.00 33.19           C
ATOM    300  N   THR A  63     193.245 122.419 179.320  1.00 33.62           N
ATOM    301  CA  THR A  63     194.284 121.661 180.032  1.00 34.10           C
ATOM    302  C   THR A  63     193.846 120.218 180.267  1.00 34.23           C
ATOM    303  O   THR A  63     192.675 119.962 180.539  1.00 35.65           O
ATOM    304  CB  THR A  63     194.618 122.334 181.369  1.00 34.80           C
ATOM    305  OG1 THR A  63     194.836 123.715 181.177  1.00 34.12           O
ATOM    306  CG2 THR A  63     195.887 121.789 182.019  1.00 35.26           C
ATOM    307  N   TRP A  64     194.769 119.264 180.171  1.00 34.45           N
ATOM    308  CA  TRP A  64     194.467 117.830 180.145  1.00 35.09           C
ATOM    309  C   TRP A  64     195.299 117.038 181.164  1.00 35.66           C
ATOM    310  O   TRP A  64     196.470 117.337 181.395  1.00 35.54           O
ATOM    311  CB  TRP A  64     194.663 117.349 178.705  1.00 34.89           C
ATOM    312  CG  TRP A  64     194.694 115.874 178.467  1.00 35.19           C
ATOM    313  CD1 TRP A  64     193.792 114.971 178.906  1.00 35.46           C
ATOM    314  CD2 TRP A  64     195.689 115.109 177.721  1.00 35.22           C
ATOM    315  NE1 TRP A  64     194.145 113.713 178.466  1.00 35.19           N
ATOM    316  CE2 TRP A  64     195.309 113.736 177.737  1.00 35.41           C
ATOM    317  CE3 TRP A  64     196.885 115.435 177.043  1.00 35.13           C
ATOM    318  CZ2 TRP A  64     196.068 112.737 177.115  1.00 35.75           C
ATOM    319  CZ3 TRP A  64     197.672 114.437 176.437  1.00 35.03           C
ATOM    320  CH2 TRP A  64     197.269 113.090 176.475  1.00 34.96           C
ATOM    321  N   PHE A  65     194.681 116.025 181.773  1.00 36.03           N
ATOM    322  CA  PHE A  65     195.179 115.251 182.912  1.00 35.86           C
ATOM    323  C   PHE A  65     194.816 113.759 182.783  1.00 36.58           C
ATOM    324  O   PHE A  65     193.883 113.388 182.066  1.00 36.49           O
ATOM    325  CB  PHE A  65     194.561 115.811 184.198  1.00 36.41           C
ATOM    326  CG  PHE A  65     194.794 117.282 184.488  1.00 36.17           C
ATOM    327  CD1 PHE A  65     193.900 118.252 183.997  1.00 36.26           C
ATOM    328  CD2 PHE A  65     195.859 117.679 185.314  1.00 37.08           C
ATOM    329  CE1 PHE A  65     194.068 119.607 184.333  1.00 36.44           C
ATOM    330  CE2 PHE A  65     196.031 119.034 185.647  1.00 37.23           C
ATOM    331  CZ  PHE A  65     195.134 119.998 185.159  1.00 36.85           C
ATOM    332  N   HIS A  66     195.516 112.893 183.521  1.00 36.40           N
ATOM    333  CA  HIS A  66     195.351 111.429 183.521  1.00 36.61           C
ATOM    334  C   HIS A  66     194.907 110.890 184.891  1.00 36.89           C
ATOM    335  O   HIS A  66     195.186 111.477 185.933  1.00 37.18           O
ATOM    336  CB  HIS A  66     196.664 110.760 183.094  1.00 36.60           C
ATOM    337  CG  HIS A  66     196.995 110.938 181.637  1.00 36.11           C
ATOM    338  ND1 HIS A  66     196.680 110.027 180.627  1.00 35.86           N
ATOM    339  CD2 HIS A  66     197.634 112.008 181.086  1.00 35.80           C
ATOM    340  CE1 HIS A  66     197.145 110.566 179.487  1.00 35.77           C
ATOM    341  NE2 HIS A  66     197.718 111.756 179.734  1.00 35.53           N
ATOM    342  N   ALA A  67     194.223 109.744 184.907  1.00 37.24           N
ATOM    343  CA  ALA A  67     193.833 109.030 186.127  1.00 37.88           C
ATOM    344  C   ALA A  67     195.028 108.305 186.801  1.00 37.87           C
ATOM    345  O   ALA A  67     195.055 107.076 186.900  1.00 38.34           O
ATOM    346  CB  ALA A  67     192.667 108.095 185.770  1.00 37.67           C
ATOM    347  N   ILE A  68     196.036 109.067 187.243  1.00 38.37           N
ATOM    348  CA  ILE A  68     197.300 108.583 187.833  1.00 39.44           C
ATOM    349  C   ILE A  68     197.710 109.411 189.062  1.00 39.43           C
ATOM    350  O   ILE A  68     197.192 110.504 189.289  1.00 39.25           O
ATOM    351  CB  ILE A  68     198.442 108.540 186.784  1.00 39.65           C
ATOM    352  CG1 ILE A  68     198.917 109.952 186.368  1.00 39.41           C
ATOM    353  CG2 ILE A  68     198.056 107.675 185.572  1.00 40.52           C
ATOM    354  CD1 ILE A  68     200.132 109.949 185.432  1.00 39.84           C
ATOM    355  N   HIS A  69     198.660 108.901 189.853  1.00 39.49           N
ATOM    356  CA  HIS A  69     199.254 109.569 191.024  1.00 39.50           C
ATOM    357  C   HIS A  69     198.214 110.152 191.988  1.00 40.16           C
ATOM    358  O   HIS A  69     198.299 109.933 193.203  1.00 39.45           O
ATOM    359  CB  HIS A  69     200.270 110.638 190.587  1.00 39.56           C
ATOM    360  CG  HIS A  69     201.440 110.101 189.799  1.00 39.34           C
ATOM    361  ND1 HIS A  69     202.331 109.118 190.241  1.00 38.74           N
ATOM    362  CD2 HIS A  69     201.861 110.559 188.586  1.00 39.51           C
ATOM    363  CE1 HIS A  69     203.256 108.992 189.274  1.00 38.23           C
ATOM    364  NE2 HIS A  69     202.997 109.846 188.270  1.00 39.16           N
ATOM    365  N   ASP A  80     197.649 113.262 190.030  1.00 36.80           N
ATOM    366  CA  ASP A  80     197.420 114.226 188.951  1.00 37.71           C
ATOM    367  C   ASP A  80     196.150 115.078 189.180  1.00 37.57           C
ATOM    368  O   ASP A  80     195.458 115.479 188.243  1.00 37.53           O
ATOM    369  CB  ASP A  80     197.422 113.493 187.593  1.00 37.77           C
ATOM    370  CG  ASP A  80     197.771 114.398 186.397  1.00 37.34           C
ATOM    371  OD1 ASP A  80     198.476 115.414 186.600  1.00 38.12           O
ATOM    372  OD2 ASP A  80     197.436 114.048 185.242  1.00 36.99           O
ATOM    373  N   ASN A  81     195.820 115.351 190.446  1.00 37.96           N
ATOM    374  CA  ASN A  81     194.688 116.188 190.859  1.00 38.19           C
ATOM    375  C   ASN A  81     195.113 117.408 191.708  1.00 38.40           C
ATOM    376  O   ASN A  81     194.735 117.508 192.878  1.00 39.13           O
ATOM    377  CB  ASN A  81     193.578 115.312 191.475  1.00 38.95           C
ATOM    378  CG  ASN A  81     193.911 114.676 192.819  1.00 39.93           C
ATOM    379  OD1 ASN A  81     194.997 114.165 193.052  1.00 39.26           O
ATOM    380  ND2 ASN A  81     192.974 114.682 193.738  1.00 41.34           N
ATOM    381  N   PRO A  82     195.901 118.348 191.152  1.00 38.27           N
ATOM    382  CA  PRO A  82     196.287 119.585 191.837  1.00 38.55           C
ATOM    383  C   PRO A  82     195.094 120.525 192.077  1.00 38.52           C
ATOM    384  O   PRO A  82     193.996 120.304 191.570  1.00 39.15           O
ATOM    385  CB  PRO A  82     197.331 120.229 190.918  1.00 38.22           C
ATOM    386  CG  PRO A  82     196.884 119.788 189.527  1.00 37.47           C
ATOM    387  CD  PRO A  82     196.387 118.367 189.778  1.00 37.90           C
ATOM    388  N   VAL A  83     195.310 121.602 192.838  1.00 38.87           N
ATOM    389  CA  VAL A  83     194.351 122.715 192.949  1.00 38.99           C
ATOM    390  C   VAL A  83     194.449 123.605 191.711  1.00 38.80           C
ATOM    391  O   VAL A  83     195.514 124.136 191.396  1.00 38.40           O
ATOM    392  CB  VAL A  83     194.572 123.546 194.227  1.00 39.25           C
ATOM    393  CG1 VAL A  83     193.582 124.711 194.337  1.00 39.98           C
ATOM    394  CG2 VAL A  83     194.388 122.691 195.482  1.00 40.35           C
ATOM    395  N   LEU A  84     193.330 123.786 191.019  1.00 39.00           N
ATOM    396  CA  LEU A  84     193.168 124.699 189.896  1.00 38.57           C
ATOM    397  C   LEU A  84     192.556 126.035 190.356  1.00 39.02           C
ATOM    398  O   LEU A  84     191.779 126.062 191.311  1.00 40.32           O
ATOM    399  CB  LEU A  84     192.249 124.037 188.861  1.00 38.86           C
ATOM    400  CG  LEU A  84     192.934 122.961 188.003  1.00 38.41           C
ATOM    401  CD1 LEU A  84     192.966 121.579 188.647  1.00 38.90           C
ATOM    402  CD2 LEU A  84     192.160 122.815 186.707  1.00 38.42           C
ATOM    403  N   PRO A  85     192.798 127.149 189.649  1.00 38.84           N
ATOM    404  CA  PRO A  85     191.922 128.317 189.710  1.00 39.18           C
ATOM    405  C   PRO A  85     190.499 127.952 189.259  1.00 39.33           C
ATOM    406  O   PRO A  85     190.324 127.023 188.473  1.00 38.51           O
ATOM    407  CB  PRO A  85     192.550 129.356 188.770  1.00 38.84           C
ATOM    408  CG  PRO A  85     194.000 128.897 188.635  1.00 38.89           C
ATOM    409  CD  PRO A  85     193.883 127.378 188.716  1.00 38.46           C
ATOM    410  N   PHE A  86     189.481 128.687 189.708  1.00 39.60           N
ATOM    411  CA  PHE A  86     188.100 128.558 189.211  1.00 39.27           C
ATOM    412  C   PHE A  86     187.726 129.642 188.182  1.00 38.65           C
ATOM    413  O   PHE A  86     186.900 129.397 187.306  1.00 38.55           O
ATOM    414  CB  PHE A  86     187.143 128.553 190.412  1.00 40.27           C
ATOM    415  CG  PHE A  86     185.695 128.227 190.077  1.00 39.73           C
ATOM    416  CD1 PHE A  86     185.330 126.910 189.735  1.00 39.26           C
ATOM    417  CD2 PHE A  86     184.707 129.228 190.129  1.00 39.69           C
ATOM    418  CE1 PHE A  86     183.991 126.599 189.440  1.00 38.85           C
ATOM    419  CE2 PHE A  86     183.367 128.914 189.844  1.00 39.38           C
ATOM    420  CZ  PHE A  86     183.009 127.599 189.498  1.00 38.87           C
ATOM    421  N   ASN A  87     188.362 130.820 188.253  1.00 39.00           N
ATOM    422  CA  ASN A  87     188.020 132.004 187.453  1.00 38.96           C
ATOM    423  C   ASN A  87     186.513 132.328 187.563  1.00 38.78           C
ATOM    424  O   ASN A  87     185.955 132.239 188.656  1.00 38.89           O
ATOM    425  CB  ASN A  87     188.586 131.846 186.024  1.00 38.31           C
ATOM    426  CG  ASN A  87     190.099 131.721 186.024  1.00 38.37           C
ATOM    427  OD1 ASN A  87     190.808 132.589 186.513  1.00 39.17           O
ATOM    428  ND2 ASN A  87     190.654 130.660 185.491  1.00 37.10           N
ATOM    429  N   ASP A  88     185.842 132.722 186.477  1.00 38.45           N
ATOM    430  CA  ASP A  88     184.391 132.975 186.486  1.00 38.03           C
ATOM    431  C   ASP A  88     183.546 131.687 186.529  1.00 37.43           C
ATOM    432  O   ASP A  88     182.398 131.717 186.973  1.00 36.54           O
ATOM    433  CB  ASP A  88     184.000 133.826 185.265  1.00 37.70           C
ATOM    434  CG  ASP A  88     184.568 135.255 185.284  1.00 38.73           C
ATOM    435  OD1 ASP A  88     184.953 135.763 186.360  1.00 38.35           O
ATOM    436  OD2 ASP A  88     184.599 135.896 184.210  1.00 37.22           O
ATOM    437  N   GLY A  89     184.094 130.557 186.078  1.00 37.84           N
ATOM    438  CA  GLY A  89     183.413 129.266 186.022  1.00 37.24           C
ATOM    439  C   GLY A  89     184.153 128.269 185.137  1.00 35.87           C
ATOM    440  O   GLY A  89     185.049 128.639 184.378  1.00 36.45           O
ATOM    441  N   VAL A  90     183.783 126.994 185.219  1.00 36.40           N
ATOM    442  CA  VAL A  90     184.558 125.875 184.672  1.00 35.78           C
ATOM    443  C   VAL A  90     183.683 124.920 183.876  1.00 35.40           C
ATOM    444  O   VAL A  90     182.692 124.412 184.383  1.00 35.71           O
ATOM    445  CB  VAL A  90     185.249 125.140 185.836  1.00 36.48           C
ATOM    446  CG1 VAL A  90     185.855 123.795 185.443  1.00 36.08           C
ATOM    447  CG2 VAL A  90     186.377 125.999 186.410  1.00 37.41           C
ATOM    448  N   TYR A  91     184.093 124.589 182.659  1.00 35.05           N
ATOM    449  CA  TYR A  91     183.762 123.322 182.018  1.00 34.65           C
ATOM    450  C   TYR A  91     184.756 122.258 182.481  1.00 33.77           C
ATOM    451  O   TYR A  91     185.964 122.494 182.508  1.00 35.76           O
ATOM    452  CB  TYR A  91     183.820 123.485 180.499  1.00 34.40           C
ATOM    453  CG  TYR A  91     183.822 122.191 179.713  1.00 33.86           C
ATOM    454  CD1 TYR A  91     182.615 121.647 179.249  1.00 33.70           C
ATOM    455  CD2 TYR A  91     185.041 121.560 179.399  1.00 33.72           C
ATOM    456  CE1 TYR A  91     182.622 120.498 178.440  1.00 33.36           C
ATOM    457  CE2 TYR A  91     185.053 120.406 178.595  1.00 33.58           C
ATOM    458  CZ  TYR A  91     183.843 119.885 178.099  1.00 33.37           C
ATOM    459  OH  TYR A  91     183.861 118.807 177.282  1.00 33.25           O
ATOM    460  N   PHE A  92     184.263 121.073 182.801  1.00 34.46           N
ATOM    461  CA  PHE A  92     185.068 119.935 183.226  1.00 34.39           C
ATOM    462  C   PHE A  92     184.582 118.710 182.468  1.00 33.80           C
ATOM    463  O   PHE A  92     183.384 118.548 182.264  1.00 35.51           O
ATOM    464  CB  PHE A  92     184.937 119.778 184.746  1.00 34.75           C
ATOM    465  CG  PHE A  92     185.863 118.767 185.395  1.00 34.94           C
ATOM    466  CD1 PHE A  92     186.921 119.211 186.209  1.00 35.83           C
ATOM    467  CD2 PHE A  92     185.648 117.385 185.234  1.00 34.78           C
ATOM    468  CE1 PHE A  92     187.767 118.283 186.837  1.00 36.40           C
ATOM    469  CE2 PHE A  92     186.503 116.458 185.850  1.00 35.30           C
ATOM    470  CZ  PHE A  92     187.560 116.906 186.655  1.00 36.36           C
ATOM    471  N   ALA A  93     185.465 117.815 182.059  1.00 34.31           N
ATOM    472  CA  ALA A  93     185.044 116.592 181.391  1.00 34.14           C
ATOM    473  C   ALA A  93     185.979 115.430 181.678  1.00 34.08           C
ATOM    474  O   ALA A  93     187.126 115.627 182.067  1.00 37.22           O
ATOM    475  CB  ALA A  93     184.920 116.843 179.889  1.00 34.12           C
ATOM    476  N   SER A  94     185.507 114.211 181.455  1.00 35.14           N
ATOM    477  CA  SER A  94     186.313 113.014 181.631  1.00 35.69           C
ATOM    478  C   SER A  94     185.933 111.886 180.699  1.00 36.06           C
ATOM    479  O   SER A  94     184.776 111.708 180.337  1.00 36.64           O
ATOM    480  CB  SER A  94     186.206 112.521 183.056  1.00 36.10           C
ATOM    481  OG  SER A  94     184.886 112.180 183.413  1.00 36.22           O
ATOM    482  N   THR A  95     186.931 111.097 180.329  1.00 36.95           N
ATOM    483  CA  THR A  95     186.802 109.954 179.432  1.00 37.08           C
ATOM    484  C   THR A  95     187.286 108.721 180.161  1.00 37.79           C
ATOM    485  O   THR A  95     188.456 108.635 180.545  1.00 37.61           O
ATOM    486  CB  THR A  95     187.623 110.170 178.168  1.00 37.42           C
ATOM    487  OG1 THR A  95     188.936 110.514 178.533  1.00 37.09           O
ATOM    488  CG2 THR A  95     187.020 111.287 177.322  1.00 37.47           C
ATOM    489  N   GLU A  96     186.383 107.768 180.363  1.00 37.82           N
ATOM    490  CA  GLU A  96     186.527 106.683 181.333  1.00 38.26           C
ATOM    491  C   GLU A  96     185.854 105.391 180.834  1.00 38.69           C
ATOM    492  O   GLU A  96     184.942 105.428 180.005  1.00 38.17           O
ATOM    493  CB  GLU A  96     185.882 107.115 182.671  1.00 38.44           C
ATOM    494  CG  GLU A  96     186.645 108.199 183.453  1.00 38.80           C
ATOM    495  CD  GLU A  96     185.739 108.910 184.465  1.00 39.00           C
ATOM    496  OE1 GLU A  96     185.944 108.755 185.691  1.00 39.57           O
ATOM    497  OE2 GLU A  96     184.823 109.655 184.042  1.00 38.93           O
ATOM    498  N   LYS A  97     186.272 104.249 181.394  1.00 39.27           N
ATOM    499  CA  LYS A  97     185.532 102.968 181.351  1.00 39.52           C
ATOM    500  C   LYS A  97     185.350 102.304 182.732  1.00 39.58           C
ATOM    501  O   LYS A  97     184.811 101.203 182.827  1.00 39.61           O
ATOM    502  CB  LYS A  97     186.157 102.038 180.293  1.00 39.43           C
ATOM    503  CG  LYS A  97     187.578 101.564 180.644  1.00 39.97           C
ATOM    504  CD  LYS A  97     188.171 100.726 179.504  1.00 39.55           C
ATOM    505  CE  LYS A  97     189.577 100.249 179.886  1.00 40.95           C
ATOM    506  NZ  LYS A  97     190.221  99.499 178.780  1.00 40.77           N
ATOM    507  N   SER A  98     185.795 102.976 183.799  1.00 39.97           N
ATOM    508  CA  SER A  98     185.876 102.456 185.177  1.00 40.62           C
ATOM    509  C   SER A  98     185.567 103.502 186.271  1.00 40.08           C
ATOM    510  O   SER A  98     185.768 103.226 187.455  1.00 40.07           O
ATOM    511  CB  SER A  98     187.272 101.857 185.389  1.00 40.86           C
ATOM    512  OG  SER A  98     188.261 102.862 185.222  1.00 40.29           O
ATOM    513  N   ASN A  99     185.081 104.700 185.889  1.00 39.71           N
ATOM    514  CA  ASN A  99     184.661 105.848 186.720  1.00 39.74           C
ATOM    515  C   ASN A  99     185.484 106.453 187.872  1.00 39.80           C
ATOM    516  O   ASN A  99     184.956 106.790 188.933  1.00 40.17           O
ATOM    517  CB  ASN A  99     183.108 105.914 186.829  1.00 39.39           C
ATOM    518  CG  ASN A  99     182.421 106.123 185.490  1.00 39.67           C
ATOM    519  OD1 ASN A  99     183.035 106.230 184.438  1.00 39.39           O
ATOM    520  ND2 ASN A  99     181.110 106.166 185.491  1.00 40.57           N
ATOM    521  N   ILE A 100     186.804 106.539 187.694  1.00 39.52           N
ATOM    522  CA  ILE A 100     187.761 106.971 188.730  1.00 40.35           C
ATOM    523  C   ILE A 100     187.491 108.389 189.260  1.00 39.75           C
ATOM    524  O   ILE A 100     187.824 108.686 190.407  1.00 39.92           O
ATOM    525  CB  ILE A 100     189.206 106.847 188.184  1.00 39.59           C
ATOM    526  CG1 ILE A 100     189.526 105.425 187.669  1.00 39.77           C
ATOM    527  CG2 ILE A 100     190.259 107.275 189.223  1.00 40.03           C
ATOM    528  CD1 ILE A 100     189.296 104.300 188.689  1.00 40.77           C
ATOM    529  N   ILE A 101     186.880 109.272 188.468  1.00 39.80           N
ATOM    530  CA  ILE A 101     186.552 110.636 188.903  1.00 39.39           C
ATOM    531  C   ILE A 101     185.238 110.625 189.674  1.00 39.45           C
ATOM    532  O   ILE A 101     184.193 110.216 189.160  1.00 39.16           O
ATOM    533  CB  ILE A 101     186.514 111.576 187.696  1.00 39.32           C
ATOM    534  CG1 ILE A 101     187.948 111.669 187.136  1.00 39.18           C
ATOM    535  CG2 ILE A 101     185.971 112.984 188.003  1.00 38.73           C
ATOM    536  CD1 ILE A 101     187.910 111.945 185.652  1.00 38.26           C
ATOM    537  N   ARG A 102     185.299 111.087 190.922  1.00 39.10           N
ATOM    538  CA  ARG A 102     184.215 110.931 191.895  1.00 39.50           C
ATOM    539  C   ARG A 102     183.731 112.231 192.510  1.00 39.61           C
ATOM    540  O   ARG A 102     182.726 112.205 193.207  1.00 40.01           O
ATOM    541  CB  ARG A 102     184.668 109.944 192.984  1.00 39.85           C
ATOM    542  CG  ARG A 102     184.858 108.512 192.465  1.00 39.98           C
ATOM    543  CD  ARG A 102     183.560 107.880 191.956  1.00 40.12           C
ATOM    544  NE  ARG A 102     183.802 106.509 191.484  1.00 40.44           N
ATOM    545  CZ  ARG A 102     183.609 105.380 192.139  1.00 41.38           C
ATOM    546  NH1 ARG A 102     183.177 105.352 193.365  1.00 41.19           N
ATOM    547  NH2 ARG A 102     183.853 104.241 191.569  1.00 42.42           N
ATOM    548  N   GLY A 103     184.384 113.364 192.286  1.00 39.29           N
ATOM    549  CA  GLY A 103     183.924 114.595 192.911  1.00 39.05           C
ATOM    550  C   GLY A 103     184.786 115.817 192.667  1.00 38.42           C
ATOM    551  O   GLY A 103     185.781 115.772 191.941  1.00 39.23           O
ATOM    552  N   TRP A 104     184.394 116.907 193.315  1.00 38.54           N
ATOM    553  CA  TRP A 104     184.988 118.232 193.198  1.00 38.50           C
ATOM    554  C   TRP A 104     184.930 118.968 194.533  1.00 38.88           C
ATOM    555  O   TRP A 104     184.048 118.718 195.348  1.00 41.19           O
ATOM    556  CB  TRP A 104     184.277 119.043 192.104  1.00 37.62           C
ATOM    557  CG  TRP A 104     184.311 118.438 190.736  1.00 36.69           C
ATOM    558  CD1 TRP A 104     185.254 118.683 189.801  1.00 36.71           C
ATOM    559  CD2 TRP A 104     183.441 117.415 190.165  1.00 35.88           C
ATOM    560  NE1 TRP A 104     185.046 117.864 188.709  1.00 35.98           N
ATOM    561  CE2 TRP A 104     183.964 117.034 188.896  1.00 35.93           C
ATOM    562  CE3 TRP A 104     182.282 116.743 190.605  1.00 36.65           C
ATOM    563  CZ2 TRP A 104     183.391 116.015 188.121  1.00 34.88           C
ATOM    564  CZ3 TRP A 104     181.700 115.716 189.838  1.00 36.00           C
ATOM    565  CH2 TRP A 104     182.255 115.345 188.602  1.00 34.48           C
ATOM    566  N   ILE A 105     185.851 119.898 194.744  1.00 40.15           N
ATOM    567  CA  ILE A 105     185.900 120.791 195.903  1.00 40.49           C
ATOM    568  C   ILE A 105     186.123 122.212 195.394  1.00 41.64           C
ATOM    569  O   ILE A 105     186.882 122.389 194.450  1.00 40.63           O
ATOM    570  CB  ILE A 105     187.024 120.399 196.885  1.00 40.79           C
ATOM    571  CG1 ILE A 105     187.014 118.923 197.321  1.00 41.00           C
ATOM    572  CG2 ILE A 105     186.920 121.203 198.188  1.00 41.97           C
ATOM    573  CD1 ILE A 105     187.932 118.042 196.486  1.00 41.92           C
ATOM    574  N   PHE A 106     185.525 123.224 196.017  1.00 40.65           N
ATOM    575  CA  PHE A 106     185.619 124.627 195.612  1.00 41.03           C
ATOM    576  C   PHE A 106     185.755 125.545 196.836  1.00 42.19           C
ATOM    577  O   PHE A 106     185.340 125.198 197.944  1.00 42.51           O
ATOM    578  CB  PHE A 106     184.390 125.040 194.779  1.00 41.31           C
ATOM    579  CG  PHE A 106     183.911 124.069 193.713  1.00 40.78           C
ATOM    580  CD1 PHE A 106     183.189 122.917 194.076  1.00 40.18           C
ATOM    581  CD2 PHE A 106     184.170 124.318 192.355  1.00 40.08           C
ATOM    582  CE1 PHE A 106     182.763 122.005 193.100  1.00 39.32           C
ATOM    583  CE2 PHE A 106     183.758 123.397 191.375  1.00 39.17           C
ATOM    584  CZ  PHE A 106     183.053 122.240 191.748  1.00 38.21           C
ATOM    585  N   GLY A 107     186.303 126.743 196.653  1.00 42.73           N
ATOM    586  CA  GLY A 107     186.350 127.779 197.691  1.00 43.38           C
ATOM    587  C   GLY A 107     187.351 128.882 197.364  1.00 42.64           C
ATOM    588  O   GLY A 107     187.808 128.992 196.227  1.00 44.18           O
ATOM    589  N   THR A 108     187.709 129.706 198.345  1.00 43.41           N
ATOM    590  CA  THR A 108     188.859 130.625 198.241  1.00 43.90           C
ATOM    591  C   THR A 108     190.165 129.966 198.694  1.00 43.61           C
ATOM    592  O   THR A 108     191.125 129.937 197.929  1.00 43.78           O
ATOM    593  CB  THR A 108     188.618 131.925 199.019  1.00 44.22           C
ATOM    594  OG1 THR A 108     188.273 131.622 200.352  1.00 44.10           O
ATOM    595  CG2 THR A 108     187.485 132.745 198.416  1.00 45.24           C
ATOM    596  N   THR A 109     190.215 129.397 199.904  1.00 43.86           N
ATOM    597  CA  THR A 109     191.452 128.840 200.506  1.00 44.78           C
ATOM    598  C   THR A 109     191.419 127.336 200.784  1.00 44.49           C
ATOM    599  O   THR A 109     192.475 126.708 200.795  1.00 44.45           O
ATOM    600  CB  THR A 109     191.797 129.559 201.815  1.00 44.15           C
ATOM    601  OG1 THR A 109     190.812 129.294 202.782  1.00 45.08           O
ATOM    602  CG2 THR A 109     191.904 131.072 201.654  1.00 44.25           C
ATOM    603  N   LEU A 110     190.231 126.743 200.969  1.00 44.37           N
ATOM    604  CA  LEU A 110     190.013 125.288 201.089  1.00 44.26           C
ATOM    605  C   LEU A 110     190.721 124.588 202.274  1.00 44.65           C
ATOM    606  O   LEU A 110     190.826 123.363 202.321  1.00 44.99           O
ATOM    607  CB  LEU A 110     190.301 124.619 199.730  1.00 44.67           C
ATOM    608  CG  LEU A 110     189.363 125.100 198.607  1.00 43.76           C
ATOM    609  CD1 LEU A 110     189.976 126.146 197.683  1.00 43.28           C
ATOM    610  CD2 LEU A 110     189.012 123.910 197.735  1.00 42.33           C
ATOM    611  N   ASP A 111     191.181 125.359 203.254  1.00 45.26           N
ATOM    612  CA  ASP A 111     192.048 124.942 204.364  1.00 45.03           C
ATOM    613  C   ASP A 111     191.363 125.116 205.733  1.00 45.99           C
ATOM    614  O   ASP A 111     192.000 125.454 206.732  1.00 45.29           O
ATOM    615  CB  ASP A 111     193.372 125.721 204.279  1.00 45.27           C
ATOM    616  CG  ASP A 111     193.210 127.247 204.383  1.00 45.50           C
ATOM    617  OD1 ASP A 111     192.056 127.740 204.418  1.00 45.58           O
ATOM    618  OD2 ASP A 111     194.255 127.938 204.383  1.00 45.09           O
ATOM    619  N   SER A 112     190.039 124.930 205.776  1.00 45.13           N
ATOM    620  CA  SER A 112     189.170 125.129 206.951  1.00 44.81           C
ATOM    621  C   SER A 112     189.025 126.575 207.456  1.00 45.80           C
ATOM    622  O   SER A 112     188.208 126.826 208.342  1.00 45.52           O
ATOM    623  CB  SER A 112     189.572 124.191 208.097  1.00 45.81           C
ATOM    624  OG  SER A 112     189.694 122.863 207.640  1.00 45.13           O
ATOM    625  N   LYS A 113     189.731 127.556 206.872  1.00 45.59           N
ATOM    626  CA  LYS A 113     189.541 128.996 207.156  1.00 46.35           C
ATOM    627  C   LYS A 113     188.275 129.598 206.516  1.00 46.15           C
ATOM    628  O   LYS A 113     187.979 130.775 206.716  1.00 46.84           O
ATOM    629  CB  LYS A 113     190.788 129.790 206.731  1.00 46.50           C
ATOM    630  CG  LYS A 113     192.076 129.309 207.420  1.00 46.29           C
ATOM    631  CD  LYS A 113     193.274 130.157 206.977  1.00 46.92           C
ATOM    632  CE  LYS A 113     194.564 129.602 207.589  1.00 46.87           C
ATOM    633  NZ  LYS A 113     195.743 130.410 207.194  1.00 46.69           N
ATOM    634  N   THR A 114     187.525 128.808 205.742  1.00 46.06           N
ATOM    635  CA  THR A 114     186.274 129.199 205.070  1.00 45.92           C
ATOM    636  C   THR A 114     185.318 128.011 204.945  1.00 47.04           C
ATOM    637  O   THR A 114     185.748 126.858 204.884  1.00 46.09           O
ATOM    638  CB  THR A 114     186.569 129.809 203.685  1.00 45.75           C
ATOM    639  OG1 THR A 114     185.382 130.220 203.042  1.00 45.94           O
ATOM    640  CG2 THR A 114     187.274 128.853 202.718  1.00 45.31           C
ATOM    641  N   GLN A 115     184.019 128.286 204.816  1.00 45.92           N
ATOM    642  CA  GLN A 115     183.069 127.337 204.230  1.00 45.78           C
ATOM    643  C   GLN A 115     183.506 127.038 202.786  1.00 44.72           C
ATOM    644  O   GLN A 115     184.047 127.912 202.103  1.00 45.43           O
ATOM    645  CB  GLN A 115     181.629 127.884 204.296  1.00 45.57           C
ATOM    646  CG  GLN A 115     181.118 128.125 205.732  1.00 46.66           C
ATOM    647  CD  GLN A 115     181.787 129.303 206.447  1.00 46.60           C
ATOM    648  OE1 GLN A 115     182.128 130.314 205.848  1.00 46.38           O
ATOM    649  NE2 GLN A 115     182.056 129.214 207.730  1.00 47.07           N
ATOM    650  N   SER A 116     183.337 125.798 202.335  1.00 44.50           N
ATOM    651  CA  SER A 116     183.955 125.294 201.104  1.00 44.61           C
ATOM    652  C   SER A 116     183.103 124.178 200.508  1.00 43.34           C
ATOM    653  O   SER A 116     182.902 123.136 201.129  1.00 43.24           O
ATOM    654  CB  SER A 116     185.381 124.814 201.417  1.00 43.83           C
ATOM    655  OG  SER A 116     185.970 124.105 200.342  1.00 42.86           O
ATOM    656  N   LEU A 117     182.564 124.421 199.312  1.00 43.35           N
ATOM    657  CA  LEU A 117     181.699 123.474 198.614  1.00 42.87           C
ATOM    658  C   LEU A 117     182.449 122.176 198.283  1.00 42.05           C
ATOM    659  O   LEU A 117     183.574 122.206 197.797  1.00 42.49           O
ATOM    660  CB  LEU A 117     181.118 124.173 197.373  1.00 42.64           C
ATOM    661  CG  LEU A 117     180.255 123.295 196.454  1.00 41.68           C
ATOM    662  CD1 LEU A 117     178.938 122.881 197.098  1.00 42.20           C
ATOM    663  CD2 LEU A 117     179.920 124.079 195.194  1.00 41.42           C
ATOM    664  N   LEU A 118     181.788 121.047 198.501  1.00 42.10           N
ATOM    665  CA  LEU A 118     182.224 119.693 198.189  1.00 41.66           C
ATOM    666  C   LEU A 118     181.084 118.986 197.462  1.00 41.23           C
ATOM    667  O   LEU A 118     179.938 119.067 197.895  1.00 43.02           O
ATOM    668  CB  LEU A 118     182.584 118.997 199.515  1.00 42.26           C
ATOM    669  CG  LEU A 118     182.747 117.467 199.454  1.00 42.59           C
ATOM    670  CD1 LEU A 118     183.950 117.053 198.616  1.00 42.19           C
ATOM    671  CD2 LEU A 118     182.950 116.911 200.862  1.00 43.26           C
ATOM    672  N   ILE A 119     181.392 118.271 196.387  1.00 41.55           N
ATOM    673  CA  ILE A 119     180.436 117.486 195.601  1.00 42.06           C
ATOM    674  C   ILE A 119     181.040 116.109 195.367  1.00 40.69           C
ATOM    675  O   ILE A 119     182.164 116.015 194.882  1.00 42.14           O
ATOM    676  CB  ILE A 119     180.125 118.207 194.270  1.00 40.64           C
ATOM    677  CG1 ILE A 119     179.498 119.587 194.563  1.00 41.57           C
ATOM    678  CG2 ILE A 119     179.229 117.341 193.361  1.00 41.63           C
ATOM    679  CD1 ILE A 119     179.120 120.387 193.322  1.00 39.89           C
ATOM    680  N   VAL A 120     180.309 115.041 195.676  1.00 42.36           N
ATOM    681  CA  VAL A 120     180.789 113.657 195.555  1.00 42.44           C
ATOM    682  C   VAL A 120     179.711 112.761 194.959  1.00 41.86           C
ATOM    683  O   VAL A 120     178.560 112.828 195.371  1.00 43.73           O
ATOM    684  CB  VAL A 120     181.253 113.111 196.921  1.00 42.74           C
ATOM    685  CG1 VAL A 120     181.779 111.674 196.818  1.00 42.31           C
ATOM    686  CG2 VAL A 120     182.367 113.971 197.525  1.00 42.71           C
ATOM    687  N   ASN A 121     180.077 111.875 194.040  1.00 42.71           N
ATOM    688  CA  ASN A 121     179.250 110.780 193.543  1.00 43.38           C
ATOM    689  C   ASN A 121     179.826 109.451 194.062  1.00 43.05           C
ATOM    690  O   ASN A 121     181.007 109.177 193.860  1.00 42.26           O
ATOM    691  CB  ASN A 121     179.223 110.885 192.009  1.00 42.97           C
ATOM    692  CG  ASN A 121     178.348 109.846 191.327  1.00 43.62           C
ATOM    693  OD1 ASN A 121     178.174 108.730 191.790  1.00 43.97           O
ATOM    694  ND2 ASN A 121     177.774 110.176 190.196  1.00 43.86           N
ATOM    695  N   ASN A 122     179.015 108.616 194.717  1.00 43.86           N
ATOM    696  CA  ASN A 122     179.459 107.345 195.319  1.00 43.87           C
ATOM    697  C   ASN A 122     179.091 106.097 194.482  1.00 44.47           C
ATOM    698  O   ASN A 122     179.043 104.983 195.004  1.00 44.69           O
ATOM    699  CB  ASN A 122     178.986 107.273 196.786  1.00 44.33           C
ATOM    700  CG  ASN A 122     177.534 106.856 196.954  1.00 45.06           C
ATOM    701  OD1 ASN A 122     176.763 106.834 196.001  1.00 44.42           O
ATOM    702  ND2 ASN A 122     177.178 106.490 198.175  1.00 45.50           N
ATOM    703  N   ALA A 123     178.801 106.292 193.193  1.00 44.52           N
ATOM    704  CA  ALA A 123     178.316 105.300 192.228  1.00 45.31           C
ATOM    705  C   ALA A 123     176.880 104.770 192.452  1.00 45.42           C
ATOM    706  O   ALA A 123     176.411 103.953 191.658  1.00 45.73           O
ATOM    707  CB  ALA A 123     179.375 104.210 191.992  1.00 44.82           C
ATOM    708  N   THR A 124     176.134 105.278 193.444  1.00 45.35           N
ATOM    709  CA  THR A 124     174.658 105.142 193.502  1.00 45.71           C
ATOM    710  C   THR A 124     173.930 106.468 193.759  1.00 45.31           C
ATOM    711  O   THR A 124     172.775 106.610 193.360  1.00 45.10           O
ATOM    712  CB  THR A 124     174.201 104.098 194.539  1.00 45.71           C
ATOM    713  OG1 THR A 124     174.544 104.473 195.850  1.00 45.46           O
ATOM    714  CG2 THR A 124     174.786 102.709 194.298  1.00 46.74           C
ATOM    715  N   ASN A 125     174.575 107.445 194.403  1.00 44.98           N
ATOM    716  CA  ASN A 125     173.994 108.706 194.870  1.00 44.29           C
ATOM    717  C   ASN A 125     175.007 109.862 194.797  1.00 43.97           C
ATOM    718  O   ASN A 125     176.220 109.646 194.794  1.00 44.45           O
ATOM    719  CB  ASN A 125     173.508 108.532 196.324  1.00 44.97           C
ATOM    720  CG  ASN A 125     172.443 107.465 196.483  1.00 45.01           C
ATOM    721  OD1 ASN A 125     172.734 106.286 196.631  1.00 46.08           O
ATOM    722  ND2 ASN A 125     171.187 107.840 196.460  1.00 45.02           N
ATOM    723  N   VAL A 126     174.503 111.097 194.800  1.00 44.12           N
ATOM    724  CA  VAL A 126     175.299 112.331 194.898  1.00 43.97           C
ATOM    725  C   VAL A 126     175.142 112.959 196.281  1.00 43.82           C
ATOM    726  O   VAL A 126     174.021 113.170 196.735  1.00 45.08           O
ATOM    727  CB  VAL A 126     174.915 113.322 193.784  1.00 43.89           C
ATOM    728  CG1 VAL A 126     175.503 114.721 193.999  1.00 44.52           C
ATOM    729  CG2 VAL A 126     175.406 112.798 192.432  1.00 44.08           C
ATOM    730  N   VAL A 127     176.256 113.285 196.931  1.00 43.74           N
ATOM    731  CA  VAL A 127     176.351 113.999 198.213  1.00 43.89           C
ATOM    732  C   VAL A 127     176.965 115.374 197.983  1.00 42.40           C
ATOM    733  O   VAL A 127     177.973 115.489 197.290  1.00 43.83           O
ATOM    734  CB  VAL A 127     177.209 113.200 199.212  1.00 44.05           C
ATOM    735  CG1 VAL A 127     177.495 113.975 200.504  1.00 44.43           C
ATOM    736  CG2 VAL A 127     176.526 111.879 199.584  1.00 44.23           C
ATOM    737  N   ILE A 128     176.394 116.421 198.573  1.00 43.24           N
ATOM    738  CA  ILE A 128     176.889 117.797 198.467  1.00 42.97           C
ATOM    739  C   ILE A 128     176.921 118.442 199.854  1.00 42.33           C
ATOM    740  O   ILE A 128     175.995 118.278 200.643  1.00 44.34           O
ATOM    741  CB  ILE A 128     176.051 118.602 197.449  1.00 43.12           C
ATOM    742  CG1 ILE A 128     176.085 117.924 196.059  1.00 43.17           C
ATOM    743  CG2 ILE A 128     176.507 120.069 197.393  1.00 42.83           C
ATOM    744  CD1 ILE A 128     175.386 118.674 194.919  1.00 43.93           C
ATOM    745  N   LYS A 129     177.978 119.190 200.163  1.00 42.34           N
ATOM    746  CA  LYS A 129     178.232 119.808 201.476  1.00 42.81           C
ATOM    747  C   LYS A 129     178.946 121.145 201.302  1.00 41.73           C
ATOM    748  O   LYS A 129     179.625 121.331 200.301  1.00 43.72           O
ATOM    749  CB  LYS A 129     179.109 118.855 202.313  1.00 42.75           C
ATOM    750  CG  LYS A 129     178.379 117.587 202.779  1.00 43.60           C
ATOM    751  CD  LYS A 129     179.293 116.692 203.624  1.00 45.44           C
ATOM    752  CE  LYS A 129     178.520 115.451 204.089  1.00 45.20           C
ATOM    753  NZ  LYS A 129     179.368 114.552 204.912  1.00 46.13           N
ATOM    754  N   VAL A 130     178.881 122.049 202.280  1.00 42.43           N
ATOM    755  CA  VAL A 130     179.767 123.244 202.324  1.00 42.66           C
ATOM    756  C   VAL A 130     180.613 123.358 203.602  1.00 42.81           C
ATOM    757  O   VAL A 130     181.206 124.405 203.874  1.00 43.30           O
ATOM    758  CB  VAL A 130     179.035 124.556 201.994  1.00 42.47           C
ATOM    759  CG1 VAL A 130     178.227 124.460 200.697  1.00 42.28           C
ATOM    760  CG2 VAL A 130     178.128 125.017 203.134  1.00 42.77           C
ATOM    761  N   CYS A 131     180.657 122.285 204.395  1.00 43.20           N
ATOM    762  CA  CYS A 131     181.274 122.226 205.719  1.00 43.52           C
ATOM    763  C   CYS A 131     182.737 122.704 205.717  1.00 44.24           C
ATOM    764  O   CYS A 131     183.505 122.402 204.804  1.00 44.20           O
ATOM    765  CB  CYS A 131     181.222 120.772 206.209  1.00 44.33           C
ATOM    766  SG  CYS A 131     179.659 119.877 205.984  1.00 44.57           S
ATOM    767  N   GLU A 132     183.156 123.386 206.780  1.00 44.38           N
ATOM    768  CA  GLU A 132     184.544 123.818 206.973  1.00 44.88           C
ATOM    769  C   GLU A 132     185.510 122.650 207.254  1.00 44.79           C
ATOM    770  O   GLU A 132     186.717 122.858 207.225  1.00 44.27           O
ATOM    771  CB  GLU A 132     184.644 124.830 208.133  1.00 45.54           C
ATOM    772  CG  GLU A 132     183.738 126.066 208.016  1.00 45.83           C
ATOM    773  CD  GLU A 132     182.381 125.911 208.728  1.00 46.56           C
ATOM    774  OE1 GLU A 132     181.774 124.820 208.658  1.00 47.66           O
ATOM    775  OE2 GLU A 132     181.907 126.907 209.323  1.00 47.53           O
ATOM    776  N   PHE A 133     185.011 121.443 207.554  1.00 43.99           N
ATOM    777  CA  PHE A 133     185.809 120.304 208.033  1.00 43.99           C
ATOM    778  C   PHE A 133     186.967 119.938 207.086  1.00 44.80           C
ATOM    779  O   PHE A 133     186.777 119.813 205.872  1.00 45.17           O
ATOM    780  CB  PHE A 133     184.900 119.078 208.243  1.00 43.92           C
ATOM    781  CG  PHE A 133     183.635 119.262 209.073  1.00 43.22           C
ATOM    782  CD1 PHE A 133     182.537 118.411 208.839  1.00 42.47           C
ATOM    783  CD2 PHE A 133     183.543 120.244 210.082  1.00 43.00           C
ATOM    784  CE1 PHE A 133     181.356 118.548 209.589  1.00 43.81           C
ATOM    785  CE2 PHE A 133     182.358 120.385 210.826  1.00 43.45           C
ATOM    786  CZ  PHE A 133     181.265 119.538 210.580  1.00 43.35           C
ATOM    787  N   GLN A 134     188.167 119.724 207.637  1.00 45.00           N
ATOM    788  CA  GLN A 134     189.362 119.425 206.847  1.00 45.50           C
ATOM    789  C   GLN A 134     189.350 117.983 206.318  1.00 45.69           C
ATOM    790  O   GLN A 134     189.746 117.047 207.018  1.00 45.80           O
ATOM    791  CB  GLN A 134     190.638 119.708 207.673  1.00 46.27           C
ATOM    792  CG  GLN A 134     191.906 119.770 206.804  1.00 47.11           C
ATOM    793  CD  GLN A 134     191.804 120.817 205.693  1.00 46.85           C
ATOM    794  OE1 GLN A 134     191.670 122.009 205.942  1.00 46.55           O
ATOM    795  NE2 GLN A 134     191.804 120.411 204.442  1.00 46.65           N
ATOM    796  N   PHE A 135     188.943 117.789 205.064  1.00 45.11           N
ATOM    797  CA  PHE A 135     189.286 116.569 204.331  1.00 45.13           C
ATOM    798  C   PHE A 135     190.796 116.538 204.025  1.00 44.86           C
ATOM    799  O   PHE A 135     191.478 117.561 204.147  1.00 45.36           O
ATOM    800  CB  PHE A 135     188.418 116.448 203.072  1.00 44.54           C
ATOM    801  CG  PHE A 135     188.459 115.067 202.449  1.00 43.96           C
ATOM    802  CD1 PHE A 135     187.894 113.978 203.140  1.00 44.31           C
ATOM    803  CD2 PHE A 135     189.078 114.857 201.202  1.00 44.07           C
ATOM    804  CE1 PHE A 135     187.944 112.686 202.588  1.00 44.45           C
ATOM    805  CE2 PHE A 135     189.127 113.565 200.650  1.00 43.58           C
ATOM    806  CZ  PHE A 135     188.558 112.480 201.341  1.00 43.33           C
ATOM    807  N   CYS A 136     191.334 115.372 203.666  1.00 44.01           N
ATOM    808  CA  CYS A 136     192.776 115.111 203.600  1.00 43.57           C
ATOM    809  C   CYS A 136     193.561 116.173 202.800  1.00 44.39           C
ATOM    810  O   CYS A 136     193.164 116.559 201.701  1.00 44.43           O
ATOM    811  CB  CYS A 136     192.996 113.709 203.010  1.00 43.34           C
ATOM    812  SG  CYS A 136     192.010 112.459 203.892  1.00 41.33           S
ATOM    813  N   ASN A 137     194.704 116.621 203.333  1.00 44.56           N
ATOM    814  CA  ASN A 137     195.542 117.670 202.724  1.00 44.61           C
ATOM    815  C   ASN A 137     196.244 117.244 201.412  1.00 44.05           C
ATOM    816  O   ASN A 137     196.757 118.086 200.675  1.00 44.34           O
ATOM    817  CB  ASN A 137     196.548 118.165 203.777  1.00 45.54           C
ATOM    818  CG  ASN A 137     195.862 118.864 204.939  1.00 46.01           C
ATOM    819  OD1 ASN A 137     195.191 119.873 204.776  1.00 45.27           O
ATOM    820  ND2 ASN A 137     195.998 118.357 206.142  1.00 44.30           N
ATOM    821  N   ASP A 138     196.231 115.949 201.097  1.00 43.84           N
ATOM    822  CA  ASP A 138     196.547 115.377 199.785  1.00 43.56           C
ATOM    823  C   ASP A 138     195.331 114.544 199.314  1.00 43.47           C
ATOM    824  O   ASP A 138     195.298 113.328 199.524  1.00 42.97           O
ATOM    825  CB  ASP A 138     197.848 114.563 199.911  1.00 44.55           C
ATOM    826  CG  ASP A 138     198.326 113.961 198.585  1.00 44.11           C
ATOM    827  OD1 ASP A 138     197.793 114.331 197.514  1.00 43.39           O
ATOM    828  OD2 ASP A 138     199.272 113.140 198.610  1.00 45.00           O
ATOM    829  N   PRO A 139     194.260 115.189 198.809  1.00 43.03           N
ATOM    830  CA  PRO A 139     192.926 114.595 198.763  1.00 42.46           C
ATOM    831  C   PRO A 139     192.739 113.532 197.672  1.00 42.52           C
ATOM    832  O   PRO A 139     192.978 113.765 196.486  1.00 42.19           O
ATOM    833  CB  PRO A 139     191.955 115.765 198.580  1.00 42.46           C
ATOM    834  CG  PRO A 139     192.801 116.824 197.882  1.00 43.07           C
ATOM    835  CD  PRO A 139     194.190 116.602 198.475  1.00 42.87           C
ATOM    836  N   PHE A 140     192.196 112.388 198.081  1.00 42.66           N
ATOM    837  CA  PHE A 140     191.672 111.314 197.235  1.00 42.56           C
ATOM    838  C   PHE A 140     190.512 110.626 197.971  1.00 42.93           C
ATOM    839  O   PHE A 140     190.418 110.713 199.197  1.00 42.69           O
ATOM    840  CB  PHE A 140     192.783 110.311 196.890  1.00 42.58           C
ATOM    841  CG  PHE A 140     193.384 109.600 198.088  1.00 42.59           C
ATOM    842  CD1 PHE A 140     192.799 108.418 198.582  1.00 43.01           C
ATOM    843  CD2 PHE A 140     194.533 110.121 198.711  1.00 42.92           C
ATOM    844  CE1 PHE A 140     193.354 107.768 199.698  1.00 43.69           C
ATOM    845  CE2 PHE A 140     195.087 109.473 199.829  1.00 43.46           C
ATOM    846  CZ  PHE A 140     194.497 108.297 200.323  1.00 42.97           C
ATOM    847  N   LEU A 141     189.628 109.939 197.246  1.00 42.73           N
ATOM    848  CA  LEU A 141     188.507 109.220 197.850  1.00 42.18           C
ATOM    849  C   LEU A 141     188.914 107.771 198.155  1.00 42.07           C
ATOM    850  O   LEU A 141     189.212 107.002 197.239  1.00 42.50           O
ATOM    851  CB  LEU A 141     187.284 109.330 196.922  1.00 42.20           C
ATOM    852  CG  LEU A 141     186.004 108.700 197.499  1.00 41.78           C
ATOM    853  CD1 LEU A 141     185.549 109.391 198.786  1.00 40.48           C
ATOM    854  CD2 LEU A 141     184.877 108.825 196.475  1.00 41.24           C
ATOM    855  N   GLY A 142     188.937 107.405 199.438  1.00 42.74           N
ATOM    856  CA  GLY A 142     189.341 106.075 199.903  1.00 42.73           C
ATOM    857  C   GLY A 142     188.254 105.023 199.678  1.00 42.64           C
ATOM    858  O   GLY A 142     187.277 104.958 200.428  1.00 42.43           O
ATOM    859  N   VAL A 143     188.421 104.190 198.651  1.00 42.56           N
ATOM    860  CA  VAL A 143     187.480 103.123 198.269  1.00 42.70           C
ATOM    861  C   VAL A 143     187.537 101.954 199.255  1.00 44.49           C
ATOM    862  O   VAL A 143     188.608 101.381 199.492  1.00 42.79           O
ATOM    863  CB  VAL A 143     187.735 102.639 196.830  1.00 42.33           C
ATOM    864  CG1 VAL A 143     186.694 101.600 196.396  1.00 41.26           C
ATOM    865  CG2 VAL A 143     187.671 103.796 195.827  1.00 42.05           C
ATOM    866  N   ASN A 165     179.114 122.116 211.527  1.00 45.28           N
ATOM    867  CA  ASN A 165     178.829 123.538 211.327  1.00 45.27           C
ATOM    868  C   ASN A 165     178.361 123.877 209.893  1.00 45.65           C
ATOM    869  O   ASN A 165     178.273 125.045 209.516  1.00 45.53           O
ATOM    870  CB  ASN A 165     180.070 124.342 211.749  1.00 47.37           C
ATOM    871  CG  ASN A 165     179.755 125.794 212.077  1.00 46.71           C
ATOM    872  OD1 ASN A 165     178.797 126.071 212.797  1.00 48.18           O
ATOM    873  ND2 ASN A 165     180.699 126.682 211.819  1.00 47.72           N
ATOM    874  N   CYS A 166     178.055 122.850 209.096  1.00 44.92           N
ATOM    875  CA  CYS A 166     177.661 122.934 207.690  1.00 45.42           C
ATOM    876  C   CYS A 166     176.427 123.839 207.491  1.00 45.25           C
ATOM    877  O   CYS A 166     175.309 123.461 207.852  1.00 44.85           O
ATOM    878  CB  CYS A 166     177.357 121.506 207.206  1.00 45.75           C
ATOM    879  SG  CYS A 166     178.558 120.221 207.658  1.00 48.43           S
ATOM    880  N   THR A 167     176.596 125.024 206.892  1.00 45.20           N
ATOM    881  CA  THR A 167     175.470 125.943 206.609  1.00 45.56           C
ATOM    882  C   THR A 167     174.571 125.448 205.472  1.00 44.96           C
ATOM    883  O   THR A 167     173.424 125.882 205.356  1.00 45.68           O
ATOM    884  CB  THR A 167     175.957 127.359 206.271  1.00 46.37           C
ATOM    885  OG1 THR A 167     176.755 127.335 205.111  1.00 45.71           O
ATOM    886  CG2 THR A 167     176.785 127.981 207.392  1.00 46.02           C
ATOM    887  N   PHE A 168     175.065 124.517 204.653  1.00 45.22           N
ATOM    888  CA  PHE A 168     174.323 123.839 203.596  1.00 44.50           C
ATOM    889  C   PHE A 168     174.779 122.378 203.466  1.00 43.56           C
ATOM    890  O   PHE A 168     175.970 122.068 203.566  1.00 44.22           O
ATOM    891  CB  PHE A 168     174.492 124.627 202.285  1.00 44.23           C
ATOM    892  CG  PHE A 168     173.656 124.116 201.133  1.00 44.43           C
ATOM    893  CD1 PHE A 168     172.390 124.675 200.885  1.00 44.62           C
ATOM    894  CD2 PHE A 168     174.127 123.067 200.324  1.00 43.55           C
ATOM    895  CE1 PHE A 168     171.590 124.171 199.845  1.00 44.61           C
ATOM    896  CE2 PHE A 168     173.327 122.565 199.284  1.00 43.48           C
ATOM    897  CZ  PHE A 168     172.057 123.116 199.043  1.00 44.03           C
ATOM    898  N   GLU A 169     173.835 121.482 203.202  1.00 43.67           N
ATOM    899  CA  GLU A 169     174.066 120.082 202.843  1.00 43.59           C
ATOM    900  C   GLU A 169     172.908 119.591 201.963  1.00 43.68           C
ATOM    901  O   GLU A 169     171.767 120.021 202.137  1.00 43.31           O
ATOM    902  CB  GLU A 169     174.224 119.244 204.124  1.00 43.05           C
ATOM    903  CG  GLU A 169     174.377 117.737 203.869  1.00 43.85           C
ATOM    904  CD  GLU A 169     174.695 116.947 205.150  1.00 44.90           C
ATOM    905  OE1 GLU A 169     175.297 115.853 205.051  1.00 44.66           O
ATOM    906  OE2 GLU A 169     174.318 117.385 206.262  1.00 44.71           O
ATOM    907  N   TYR A 170     173.184 118.680 201.034  1.00 43.52           N
ATOM    908  CA  TYR A 170     172.220 118.146 200.072  1.00 43.94           C
ATOM    909  C   TYR A 170     172.587 116.700 199.710  1.00 43.94           C
ATOM    910  O   TYR A 170     173.765 116.354 199.655  1.00 44.95           O
ATOM    911  CB  TYR A 170     172.192 119.094 198.854  1.00 44.05           C
ATOM    912  CG  TYR A 170     171.549 118.559 197.588  1.00 44.36           C
ATOM    913  CD1 TYR A 170     170.291 119.036 197.175  1.00 44.44           C
ATOM    914  CD2 TYR A 170     172.214 117.590 196.812  1.00 44.00           C
ATOM    915  CE1 TYR A 170     169.680 118.508 196.021  1.00 44.68           C
ATOM    916  CE2 TYR A 170     171.598 117.042 195.675  1.00 44.22           C
ATOM    917  CZ  TYR A 170     170.322 117.491 195.285  1.00 44.59           C
ATOM    918  OH  TYR A 170     169.706 116.923 194.219  1.00 44.12           O
ATOM    919  N   VAL A 171     171.599 115.857 199.406  1.00 43.94           N
ATOM    920  CA  VAL A 171     171.813 114.511 198.845  1.00 44.32           C
ATOM    921  C   VAL A 171     170.751 114.213 197.783  1.00 44.11           C
ATOM    922  O   VAL A 171     169.571 114.479 198.013  1.00 44.02           O
ATOM    923  CB  VAL A 171     171.812 113.432 199.952  1.00 44.17           C
ATOM    924  CG1 VAL A 171     172.043 112.020 199.399  1.00 43.96           C
ATOM    925  CG2 VAL A 171     172.889 113.677 201.017  1.00 44.54           C
ATOM    926  N   SER A 172     171.128 113.611 196.652  1.00 43.82           N
ATOM    927  CA  SER A 172     170.170 113.034 195.690  1.00 43.97           C
ATOM    928  C   SER A 172     169.806 111.597 196.064  1.00 44.05           C
ATOM    929  O   SER A 172     170.663 110.702 196.034  1.00 44.87           O
ATOM    930  CB  SER A 172     170.694 113.066 194.252  1.00 43.76           C
ATOM    931  OG  SER A 172     170.809 114.397 193.777  1.00 43.95           O
ATOM    932  N   PHE A 186     188.216 104.756 178.578  1.00 38.35           N
ATOM    933  CA  PHE A 186     188.001 106.010 177.854  1.00 38.56           C
ATOM    934  C   PHE A 186     186.646 106.083 177.127  1.00 38.72           C
ATOM    935  O   PHE A 186     186.225 107.169 176.727  1.00 38.72           O
ATOM    936  CB  PHE A 186     189.148 106.217 176.857  1.00 37.97           C
ATOM    937  CG  PHE A 186     190.508 106.408 177.500  1.00 38.21           C
ATOM    938  CD1 PHE A 186     190.925 107.697 177.881  1.00 37.96           C
ATOM    939  CD2 PHE A 186     191.371 105.312 177.695  1.00 38.10           C
ATOM    940  CE1 PHE A 186     192.197 107.893 178.444  1.00 37.56           C
ATOM    941  CE2 PHE A 186     192.642 105.509 178.264  1.00 38.03           C
ATOM    942  CZ  PHE A 186     193.057 106.799 178.638  1.00 37.20           C
ATOM    943  N   LYS A 187     185.971 104.940 176.946  1.00 38.14           N
ATOM    944  CA  LYS A 187     184.820 104.764 176.037  1.00 38.98           C
ATOM    945  C   LYS A 187     183.617 105.666 176.331  1.00 38.43           C
ATOM    946  O   LYS A 187     182.893 106.007 175.399  1.00 37.73           O
ATOM    947  CB  LYS A 187     184.366 103.291 176.060  1.00 38.96           C
ATOM    948  CG  LYS A 187     185.375 102.291 175.471  1.00 39.19           C
ATOM    949  CD  LYS A 187     185.651 102.531 173.978  1.00 39.22           C
ATOM    950  CE  LYS A 187     186.485 101.378 173.408  1.00 39.55           C
ATOM    951  NZ  LYS A 187     186.770 101.571 171.965  1.00 40.30           N
ATOM    952  N   ASN A 188     183.394 106.060 177.584  1.00 38.50           N
ATOM    953  CA  ASN A 188     182.323 106.979 177.972  1.00 37.76           C
ATOM    954  C   ASN A 188     182.897 108.362 178.314  1.00 37.81           C
ATOM    955  O   ASN A 188     183.803 108.475 179.141  1.00 37.39           O
ATOM    956  CB  ASN A 188     181.548 106.365 179.152  1.00 38.32           C
ATOM    957  CG  ASN A 188     180.327 107.178 179.551  1.00 38.57           C
ATOM    958  OD1 ASN A 188     179.777 107.949 178.782  1.00 38.72           O
ATOM    959  ND2 ASN A 188     179.860 107.030 180.766  1.00 38.58           N
ATOM    960  N   LEU A 189     182.340 109.412 177.712  1.00 37.24           N
ATOM    961  CA  LEU A 189     182.657 110.806 177.996  1.00 36.58           C
ATOM    962  C   LEU A 189     181.560 111.403 178.874  1.00 35.50           C
ATOM    963  O   LEU A 189     180.395 111.444 178.481  1.00 37.08           O
ATOM    964  CB  LEU A 189     182.798 111.573 176.672  1.00 36.45           C
ATOM    965  CG  LEU A 189     182.901 113.108 176.792  1.00 35.81           C
ATOM    966  CD1 LEU A 189     184.156 113.607 177.506  1.00 36.01           C
ATOM    967  CD2 LEU A 189     182.926 113.715 175.395  1.00 36.64           C
ATOM    968  N   ARG A 190     181.949 111.929 180.034  1.00 35.96           N
ATOM    969  CA  ARG A 190     181.091 112.702 180.933  1.00 34.67           C
ATOM    970  C   ARG A 190     181.517 114.164 180.850  1.00 34.32           C
ATOM    971  O   ARG A 190     182.674 114.482 181.095  1.00 35.27           O
ATOM    972  CB  ARG A 190     181.195 112.158 182.372  1.00 35.47           C
ATOM    973  CG  ARG A 190     180.894 110.650 182.473  1.00 35.82           C
ATOM    974  CD  ARG A 190     180.773 110.147 183.920  1.00 36.57           C
ATOM    975  NE  ARG A 190     182.065 110.083 184.643  1.00 37.19           N
ATOM    976  CZ  ARG A 190     182.235 110.083 185.953  1.00 38.46           C
ATOM    977  NH1 ARG A 190     181.255 110.254 186.790  1.00 37.68           N
ATOM    978  NH2 ARG A 190     183.414 109.894 186.458  1.00 38.58           N
ATOM    979  N   GLU A 191     180.600 115.051 180.493  1.00 34.64           N
ATOM    980  CA  GLU A 191     180.833 116.493 180.386  1.00 34.23           C
ATOM    981  C   GLU A 191     180.028 117.231 181.451  1.00 33.65           C
ATOM    982  O   GLU A 191     178.867 116.896 181.670  1.00 36.03           O
ATOM    983  CB  GLU A 191     180.430 117.008 178.997  1.00 34.28           C
ATOM    984  CG  GLU A 191     181.093 116.247 177.840  1.00 34.56           C
ATOM    985  CD  GLU A 191     181.045 117.021 176.511  1.00 34.58           C
ATOM    986  OE1 GLU A 191     180.582 116.458 175.494  1.00 34.39           O
ATOM    987  OE2 GLU A 191     181.509 118.182 176.476  1.00 35.00           O
ATOM    988  N   PHE A 192     180.615 118.244 182.082  1.00 34.06           N
ATOM    989  CA  PHE A 192     180.016 119.043 183.150  1.00 34.23           C
ATOM    990  C   PHE A 192     180.306 120.528 182.956  1.00 33.99           C
ATOM    991  O   PHE A 192     181.322 120.902 182.376  1.00 35.81           O
ATOM    992  CB  PHE A 192     180.560 118.627 184.524  1.00 34.80           C
ATOM    993  CG  PHE A 192     180.347 117.178 184.895  1.00 34.24           C
ATOM    994  CD1 PHE A 192     181.337 116.222 184.604  1.00 34.45           C
ATOM    995  CD2 PHE A 192     179.154 116.783 185.526  1.00 34.52           C
ATOM    996  CE1 PHE A 192     181.129 114.871 184.932  1.00 34.44           C
ATOM    997  CE2 PHE A 192     178.945 115.433 185.849  1.00 34.79           C
ATOM    998  CZ  PHE A 192     179.930 114.476 185.549  1.00 35.34           C
ATOM    999  N   VAL A 193     179.448 121.386 183.501  1.00 35.23           N
ATOM   1000  CA  VAL A 193     179.701 122.830 183.614  1.00 35.74           C
ATOM   1001  C   VAL A 193     179.335 123.296 185.014  1.00 35.47           C
ATOM   1002  O   VAL A 193     178.281 122.920 185.517  1.00 36.91           O
ATOM   1003  CB  VAL A 193     178.948 123.628 182.530  1.00 35.42           C
ATOM   1004  CG1 VAL A 193     178.920 125.133 182.796  1.00 35.66           C
ATOM   1005  CG2 VAL A 193     179.604 123.451 181.162  1.00 35.44           C
ATOM   1006  N   PHE A 194     180.182 124.132 185.608  1.00 36.15           N
ATOM   1007  CA  PHE A 194     180.057 124.696 186.947  1.00 36.74           C
ATOM   1008  C   PHE A 194     180.175 126.226 186.895  1.00 37.18           C
ATOM   1009  O   PHE A 194     181.157 126.738 186.357  1.00 37.34           O
ATOM   1010  CB  PHE A 194     181.178 124.121 187.833  1.00 36.58           C
ATOM   1011  CG  PHE A 194     181.355 122.611 187.819  1.00 36.31           C
ATOM   1012  CD1 PHE A 194     182.639 122.047 187.744  1.00 35.89           C
ATOM   1013  CD2 PHE A 194     180.240 121.762 187.894  1.00 36.63           C
ATOM   1014  CE1 PHE A 194     182.800 120.651 187.737  1.00 35.52           C
ATOM   1015  CE2 PHE A 194     180.399 120.366 187.908  1.00 36.23           C
ATOM   1016  CZ  PHE A 194     181.682 119.809 187.822  1.00 35.34           C
ATOM   1017  N   LYS A 195     179.237 126.980 187.481  1.00 37.73           N
ATOM   1018  CA  LYS A 195     179.355 128.454 187.597  1.00 38.46           C
ATOM   1019  C   LYS A 195     178.666 129.016 188.845  1.00 39.34           C
ATOM   1020  O   LYS A 195     177.731 128.408 189.351  1.00 39.37           O
ATOM   1021  CB  LYS A 195     178.906 129.141 186.286  1.00 37.96           C
ATOM   1022  CG  LYS A 195     177.403 129.047 185.982  1.00 37.76           C
ATOM   1023  CD  LYS A 195     177.061 129.689 184.626  1.00 36.04           C
ATOM   1024  CE  LYS A 195     175.540 129.763 184.435  1.00 35.86           C
ATOM   1025  NZ  LYS A 195     175.162 130.308 183.106  1.00 33.93           N
ATOM   1026  N   ASN A 196     179.115 130.171 189.336  1.00 40.23           N
ATOM   1027  CA  ASN A 196     178.587 130.846 190.527  1.00 41.21           C
ATOM   1028  C   ASN A 196     178.115 132.274 190.189  1.00 41.76           C
ATOM   1029  O   ASN A 196     178.928 133.098 189.768  1.00 41.85           O
ATOM   1030  CB  ASN A 196     179.701 130.839 191.590  1.00 41.25           C
ATOM   1031  CG  ASN A 196     179.297 131.445 192.925  1.00 40.79           C
ATOM   1032  OD1 ASN A 196     178.149 131.773 193.182  1.00 41.46           O
ATOM   1033  ND2 ASN A 196     180.243 131.601 193.820  1.00 40.28           N
ATOM   1034  N   ILE A 197     176.825 132.581 190.373  1.00 42.45           N
ATOM   1035  CA  ILE A 197     176.229 133.902 190.085  1.00 43.13           C
ATOM   1036  C   ILE A 197     175.270 134.293 191.218  1.00 44.30           C
ATOM   1037  O   ILE A 197     174.386 133.516 191.563  1.00 44.21           O
ATOM   1038  CB  ILE A 197     175.509 133.885 188.709  1.00 42.43           C
ATOM   1039  CG1 ILE A 197     176.515 133.664 187.552  1.00 40.78           C
ATOM   1040  CG2 ILE A 197     174.706 135.180 188.479  1.00 43.32           C
ATOM   1041  CD1 ILE A 197     175.878 133.486 186.168  1.00 38.41           C
ATOM   1042  N   ASP A 198     175.404 135.500 191.779  1.00 44.52           N
ATOM   1043  CA  ASP A 198     174.531 136.036 192.846  1.00 45.19           C
ATOM   1044  C   ASP A 198     174.311 135.056 194.021  1.00 44.99           C
ATOM   1045  O   ASP A 198     173.209 134.913 194.547  1.00 45.69           O
ATOM   1046  CB  ASP A 198     173.214 136.591 192.264  1.00 45.84           C
ATOM   1047  CG  ASP A 198     173.398 137.703 191.221  1.00 46.27           C
ATOM   1048  OD1 ASP A 198     174.469 138.350 191.182  1.00 45.93           O
ATOM   1049  OD2 ASP A 198     172.440 137.958 190.456  1.00 46.48           O
ATOM   1050  N   GLY A 199     175.362 134.325 194.405  1.00 44.60           N
ATOM   1051  CA  GLY A 199     175.322 133.316 195.468  1.00 44.60           C
ATOM   1052  C   GLY A 199     174.717 131.961 195.078  1.00 44.39           C
ATOM   1053  O   GLY A 199     174.693 131.059 195.914  1.00 44.62           O
ATOM   1054  N   TYR A 200     174.273 131.778 193.834  1.00 43.88           N
ATOM   1055  CA  TYR A 200     173.750 130.512 193.320  1.00 44.12           C
ATOM   1056  C   TYR A 200     174.816 129.766 192.511  1.00 42.38           C
ATOM   1057  O   TYR A 200     175.329 130.282 191.515  1.00 42.08           O
ATOM   1058  CB  TYR A 200     172.527 130.777 192.436  1.00 44.06           C
ATOM   1059  CG  TYR A 200     171.335 131.369 193.161  1.00 45.43           C
ATOM   1060  CD1 TYR A 200     171.089 132.754 193.097  1.00 45.95           C
ATOM   1061  CD2 TYR A 200     170.462 130.531 193.881  1.00 46.00           C
ATOM   1062  CE1 TYR A 200     169.961 133.302 193.736  1.00 47.41           C
ATOM   1063  CE2 TYR A 200     169.336 131.076 194.526  1.00 48.03           C
ATOM   1064  CZ  TYR A 200     169.079 132.460 194.447  1.00 49.04           C
ATOM   1065  OH  TYR A 200     167.980 132.980 195.052  1.00 50.85           O
ATOM   1066  N   PHE A 201     175.119 128.529 192.905  1.00 41.61           N
ATOM   1067  CA  PHE A 201     176.094 127.671 192.233  1.00 40.68           C
ATOM   1068  C   PHE A 201     175.377 126.629 191.368  1.00 40.42           C
ATOM   1069  O   PHE A 201     174.574 125.843 191.867  1.00 40.32           O
ATOM   1070  CB  PHE A 201     177.010 127.029 193.282  1.00 40.89           C
ATOM   1071  CG  PHE A 201     178.143 126.211 192.696  1.00 39.55           C
ATOM   1072  CD1 PHE A 201     179.413 126.793 192.540  1.00 39.78           C
ATOM   1073  CD2 PHE A 201     177.935 124.874 192.307  1.00 38.78           C
ATOM   1074  CE1 PHE A 201     180.472 126.043 192.007  1.00 39.09           C
ATOM   1075  CE2 PHE A 201     178.995 124.126 191.767  1.00 38.25           C
ATOM   1076  CZ  PHE A 201     180.262 124.710 191.624  1.00 38.13           C
ATOM   1077  N   LYS A 202     175.659 126.623 190.066  1.00 39.42           N
ATOM   1078  CA  LYS A 202     174.873 125.940 189.029  1.00 39.09           C
ATOM   1079  C   LYS A 202     175.668 124.813 188.375  1.00 37.65           C
ATOM   1080  O   LYS A 202     176.857 124.984 188.110  1.00 37.96           O
ATOM   1081  CB  LYS A 202     174.450 126.973 187.974  1.00 39.00           C
ATOM   1082  CG  LYS A 202     173.521 128.052 188.547  1.00 40.18           C
ATOM   1083  CD  LYS A 202     173.248 129.156 187.517  1.00 40.20           C
ATOM   1084  CE  LYS A 202     172.332 130.264 188.064  1.00 41.27           C
ATOM   1085  NZ  LYS A 202     170.906 129.847 188.145  1.00 42.23           N
ATOM   1086  N   ILE A 203     175.004 123.692 188.083  1.00 37.54           N
ATOM   1087  CA  ILE A 203     175.605 122.491 187.492  1.00 36.97           C
ATOM   1088  C   ILE A 203     174.787 122.002 186.297  1.00 36.25           C
ATOM   1089  O   ILE A 203     173.563 121.877 186.376  1.00 37.22           O
ATOM   1090  CB  ILE A 203     175.767 121.372 188.544  1.00 36.99           C
ATOM   1091  CG1 ILE A 203     176.687 121.825 189.701  1.00 37.24           C
ATOM   1092  CG2 ILE A 203     176.295 120.069 187.908  1.00 37.31           C
ATOM   1093  CD1 ILE A 203     176.611 120.934 190.937  1.00 38.13           C
ATOM   1094  N   TYR A 204     175.480 121.628 185.225  1.00 35.99           N
ATOM   1095  CA  TYR A 204     174.931 121.031 184.001  1.00 35.39           C
ATOM   1096  C   TYR A 204     175.731 119.779 183.644  1.00 34.64           C
ATOM   1097  O   TYR A 204     176.882 119.662 184.066  1.00 36.19           O
ATOM   1098  CB  TYR A 204     175.012 122.008 182.814  1.00 35.09           C
ATOM   1099  CG  TYR A 204     174.517 123.422 183.040  1.00 35.06           C
ATOM   1100  CD1 TYR A 204     175.298 124.335 183.774  1.00 35.79           C
ATOM   1101  CD2 TYR A 204     173.307 123.846 182.461  1.00 34.96           C
ATOM   1102  CE1 TYR A 204     174.862 125.658 183.956  1.00 35.93           C
ATOM   1103  CE2 TYR A 204     172.865 125.170 182.640  1.00 34.92           C
ATOM   1104  CZ  TYR A 204     173.643 126.079 183.388  1.00 35.60           C
ATOM   1105  OH  TYR A 204     173.222 127.359 183.564  1.00 36.49           O
ATOM   1106  N   SER A 205     175.188 118.874 182.831  1.00 34.44           N
ATOM   1107  CA  SER A 205     175.967 117.748 182.315  1.00 34.47           C
ATOM   1108  C   SER A 205     175.443 117.147 181.013  1.00 33.87           C
ATOM   1109  O   SER A 205     174.334 117.442 180.569  1.00 34.36           O
ATOM   1110  CB  SER A 205     176.104 116.637 183.362  1.00 34.53           C
ATOM   1111  OG  SER A 205     174.978 115.779 183.327  1.00 34.66           O
ATOM   1112  N   LYS A 206     176.263 116.293 180.394  1.00 34.36           N
ATOM   1113  CA  LYS A 206     175.868 115.335 179.354  1.00 34.49           C
ATOM   1114  C   LYS A 206     176.779 114.107 179.419  1.00 34.75           C
ATOM   1115  O   LYS A 206     177.955 114.240 179.749  1.00 34.94           O
ATOM   1116  CB  LYS A 206     175.947 116.026 177.980  1.00 34.22           C
ATOM   1117  CG  LYS A 206     175.193 115.335 176.834  1.00 34.37           C
ATOM   1118  CD  LYS A 206     173.673 115.278 177.055  1.00 34.84           C
ATOM   1119  CE  LYS A 206     172.978 114.861 175.752  1.00 35.65           C
ATOM   1120  NZ  LYS A 206     171.525 114.616 175.946  1.00 34.53           N
ATOM   1121  N   HIS A 207     176.278 112.929 179.065  1.00 35.23           N
ATOM   1122  CA  HIS A 207     177.075 111.702 178.906  1.00 35.76           C
ATOM   1123  C   HIS A 207     176.961 111.192 177.466  1.00 35.80           C
ATOM   1124  O   HIS A 207     175.883 111.261 176.874  1.00 35.50           O
ATOM   1125  CB  HIS A 207     176.605 110.598 179.872  1.00 35.63           C
ATOM   1126  CG  HIS A 207     176.691 110.849 181.362  1.00 35.54           C
ATOM   1127  ND1 HIS A 207     176.139 109.996 182.321  1.00 35.87           N
ATOM   1128  CD2 HIS A 207     177.340 111.859 182.012  1.00 35.61           C
ATOM   1129  CE1 HIS A 207     176.450 110.519 183.518  1.00 35.90           C
ATOM   1130  NE2 HIS A 207     177.168 111.641 183.361  1.00 36.51           N
ATOM   1131  N   THR A 208     178.039 110.655 176.893  1.00 36.40           N
ATOM   1132  CA  THR A 208     177.996 109.989 175.578  1.00 37.16           C
ATOM   1133  C   THR A 208     179.107 108.950 175.421  1.00 37.37           C
ATOM   1134  O   THR A 208     180.232 109.197 175.855  1.00 37.58           O
ATOM   1135  CB  THR A 208     178.062 111.022 174.432  1.00 37.10           C
ATOM   1136  OG1 THR A 208     178.021 110.405 173.163  1.00 37.87           O
ATOM   1137  CG2 THR A 208     179.307 111.908 174.436  1.00 36.98           C
ATOM   1138  N   PRO A 209     178.873 107.832 174.711  1.00 37.96           N
ATOM   1139  CA  PRO A 209     179.968 107.031 174.174  1.00 38.03           C
ATOM   1140  C   PRO A 209     180.796 107.854 173.174  1.00 38.01           C
ATOM   1141  O   PRO A 209     180.245 108.720 172.486  1.00 38.24           O
ATOM   1142  CB  PRO A 209     179.302 105.827 173.501  1.00 38.18           C
ATOM   1143  CG  PRO A 209     177.945 106.382 173.069  1.00 38.16           C
ATOM   1144  CD  PRO A 209     177.597 107.340 174.206  1.00 37.72           C
ATOM   1145  N   ILE A 210     182.098 107.572 173.076  1.00 38.18           N
ATOM   1146  CA  ILE A 210     183.023 108.162 172.091  1.00 38.57           C
ATOM   1147  C   ILE A 210     184.011 107.111 171.556  1.00 38.86           C
ATOM   1148  O   ILE A 210     184.376 106.172 172.265  1.00 38.64           O
ATOM   1149  CB  ILE A 210     183.770 109.401 172.652  1.00 38.25           C
ATOM   1150  CG1 ILE A 210     184.753 109.085 173.804  1.00 37.89           C
ATOM   1151  CG2 ILE A 210     182.787 110.502 173.076  1.00 37.53           C
ATOM   1152  CD1 ILE A 210     185.724 110.236 174.102  1.00 37.93           C
ATOM   1153  N   ASN A 211     184.471 107.280 170.313  1.00 38.64           N
ATOM   1154  CA  ASN A 211     185.516 106.433 169.712  1.00 38.96           C
ATOM   1155  C   ASN A 211     186.947 106.955 169.963  1.00 38.70           C
ATOM   1156  O   ASN A 211     187.888 106.164 170.051  1.00 39.16           O
ATOM   1157  CB  ASN A 211     185.244 106.295 168.203  1.00 39.21           C
ATOM   1158  CG  ASN A 211     183.961 105.544 167.884  1.00 39.15           C
ATOM   1159  OD1 ASN A 211     183.541 104.637 168.589  1.00 39.38           O
ATOM   1160  ND2 ASN A 211     183.294 105.891 166.809  1.00 38.55           N
ATOM   1161  N   LEU A 212     187.125 108.276 170.071  1.00 38.76           N
ATOM   1162  CA  LEU A 212     188.424 108.927 170.275  1.00 38.69           C
ATOM   1163  C   LEU A 212     188.989 108.642 171.679  1.00 38.77           C
ATOM   1164  O   LEU A 212     188.300 108.837 172.679  1.00 38.26           O
ATOM   1165  CB  LEU A 212     188.239 110.431 170.003  1.00 38.63           C
ATOM   1166  CG  LEU A 212     189.499 111.302 170.145  1.00 37.84           C
ATOM   1167  CD1 LEU A 212     190.629 110.869 169.213  1.00 38.42           C
ATOM   1168  CD2 LEU A 212     189.124 112.737 169.788  1.00 36.96           C
ATOM   1169  N   VAL A 213     190.243 108.184 171.765  1.00 38.38           N
ATOM   1170  CA  VAL A 213     190.852 107.749 173.038  1.00 38.70           C
ATOM   1171  C   VAL A 213     191.509 108.886 173.842  1.00 38.08           C
ATOM   1172  O   VAL A 213     191.246 109.019 175.036  1.00 37.91           O
ATOM   1173  CB  VAL A 213     191.790 106.546 172.794  1.00 38.76           C
ATOM   1174  CG1 VAL A 213     193.016 106.853 171.923  1.00 39.31           C
ATOM   1175  CG2 VAL A 213     192.275 105.930 174.110  1.00 38.73           C
ATOM   1176  N   ARG A 214     192.363 109.710 173.215  1.00 37.93           N
ATOM   1177  CA  ARG A 214     193.266 110.648 173.917  1.00 37.28           C
ATOM   1178  C   ARG A 214     192.673 112.039 174.175  1.00 36.67           C
ATOM   1179  O   ARG A 214     192.910 112.634 175.224  1.00 36.32           O
ATOM   1180  CB  ARG A 214     194.561 110.752 173.094  1.00 37.27           C
ATOM   1181  CG  ARG A 214     195.680 111.521 173.818  1.00 36.85           C
ATOM   1182  CD  ARG A 214     196.901 111.725 172.917  1.00 36.82           C
ATOM   1183  NE  ARG A 214     196.563 112.581 171.768  1.00 36.38           N
ATOM   1184  CZ  ARG A 214     197.191 112.687 170.617  1.00 37.47           C
ATOM   1185  NH1 ARG A 214     198.312 112.078 170.362  1.00 38.09           N
ATOM   1186  NH2 ARG A 214     196.657 113.426 169.696  1.00 37.55           N
ATOM   1187  N   ASP A 215     191.932 112.576 173.211  1.00 36.81           N
ATOM   1188  CA  ASP A 215     191.489 113.978 173.156  1.00 36.28           C
ATOM   1189  C   ASP A 215     189.956 114.126 173.225  1.00 36.00           C
ATOM   1190  O   ASP A 215     189.218 113.151 173.084  1.00 36.55           O
ATOM   1191  CB  ASP A 215     192.062 114.621 171.883  1.00 35.89           C
ATOM   1192  CG  ASP A 215     193.589 114.737 171.912  1.00 35.62           C
ATOM   1193  OD1 ASP A 215     194.099 115.543 172.719  1.00 35.39           O
ATOM   1194  OD2 ASP A 215     194.271 114.069 171.102  1.00 35.67           O
ATOM   1195  N   LEU A 216     189.461 115.352 173.432  1.00 35.99           N
ATOM   1196  CA  LEU A 216     188.024 115.650 173.369  1.00 36.02           C
ATOM   1197  C   LEU A 216     187.490 115.485 171.932  1.00 35.79           C
ATOM   1198  O   LEU A 216     188.185 115.847 170.981  1.00 35.48           O
ATOM   1199  CB  LEU A 216     187.751 117.076 173.878  1.00 36.10           C
ATOM   1200  CG  LEU A 216     188.016 117.263 175.381  1.00 35.59           C
ATOM   1201  CD1 LEU A 216     188.000 118.749 175.719  1.00 35.26           C
ATOM   1202  CD2 LEU A 216     186.961 116.568 176.239  1.00 36.39           C
ATOM   1203  N   PRO A 217     186.271 114.954 171.740  1.00 35.81           N
ATOM   1204  CA  PRO A 217     185.717 114.680 170.419  1.00 35.43           C
ATOM   1205  C   PRO A 217     185.338 115.955 169.655  1.00 35.06           C
ATOM   1206  O   PRO A 217     184.890 116.947 170.230  1.00 34.91           O
ATOM   1207  CB  PRO A 217     184.487 113.807 170.673  1.00 35.58           C
ATOM   1208  CG  PRO A 217     184.011 114.315 172.031  1.00 36.18           C
ATOM   1209  CD  PRO A 217     185.326 114.559 172.768  1.00 35.97           C
ATOM   1210  N   GLN A 218     185.456 115.891 168.331  1.00 34.64           N
ATOM   1211  CA  GLN A 218     184.907 116.879 167.402  1.00 34.53           C
ATOM   1212  C   GLN A 218     183.399 116.641 167.176  1.00 34.87           C
ATOM   1213  O   GLN A 218     182.887 115.548 167.427  1.00 34.64           O
ATOM   1214  CB  GLN A 218     185.746 116.816 166.113  1.00 34.19           C
ATOM   1215  CG  GLN A 218     185.440 117.923 165.093  1.00 34.24           C
ATOM   1216  CD  GLN A 218     186.465 117.988 163.962  1.00 33.99           C
ATOM   1217  OE1 GLN A 218     187.254 117.082 163.723  1.00 33.73           O
ATOM   1218  NE2 GLN A 218     186.483 119.062 163.204  1.00 33.31           N
ATOM   1219  N   GLY A 219     182.673 117.655 166.703  1.00 34.96           N
ATOM   1220  CA  GLY A 219     181.211 117.623 166.572  1.00 35.05           C
ATOM   1221  C   GLY A 219     180.500 118.109 167.836  1.00 34.53           C
ATOM   1222  O   GLY A 219     181.096 118.183 168.913  1.00 33.67           O
ATOM   1223  N   PHE A 220     179.232 118.495 167.704  1.00 34.33           N
ATOM   1224  CA  PHE A 220     178.499 119.264 168.713  1.00 33.12           C
ATOM   1225  C   PHE A 220     177.420 118.447 169.439  1.00 32.77           C
ATOM   1226  O   PHE A 220     176.648 117.722 168.810  1.00 33.24           O
ATOM   1227  CB  PHE A 220     177.897 120.506 168.042  1.00 33.10           C
ATOM   1228  CG  PHE A 220     177.202 121.430 169.016  1.00 32.06           C
ATOM   1229  CD1 PHE A 220     177.928 122.443 169.663  1.00 31.79           C
ATOM   1230  CD2 PHE A 220     175.846 121.239 169.325  1.00 31.54           C
ATOM   1231  CE1 PHE A 220     177.301 123.271 170.607  1.00 30.76           C
ATOM   1232  CE2 PHE A 220     175.229 122.048 170.291  1.00 31.25           C
ATOM   1233  CZ  PHE A 220     175.948 123.071 170.925  1.00 30.99           C
ATOM   1234  N   SER A 221     177.334 118.611 170.762  1.00 32.57           N
ATOM   1235  CA  SER A 221     176.179 118.220 171.583  1.00 32.60           C
ATOM   1236  C   SER A 221     176.081 119.120 172.825  1.00 32.23           C
ATOM   1237  O   SER A 221     177.109 119.598 173.310  1.00 32.18           O
ATOM   1238  CB  SER A 221     176.289 116.742 171.962  1.00 32.14           C
ATOM   1239  OG  SER A 221     175.138 116.331 172.673  1.00 32.85           O
ATOM   1240  N   ALA A 222     174.870 119.367 173.342  1.00 32.38           N
ATOM   1241  CA  ALA A 222     174.622 120.349 174.404  1.00 32.48           C
ATOM   1242  C   ALA A 222     174.346 119.717 175.780  1.00 33.09           C
ATOM   1243  O   ALA A 222     173.677 118.691 175.899  1.00 33.37           O
ATOM   1244  CB  ALA A 222     173.494 121.294 173.982  1.00 31.86           C
ATOM   1245  N   LEU A 223     174.864 120.357 176.827  1.00 33.03           N
ATOM   1246  CA  LEU A 223     174.703 119.974 178.228  1.00 33.31           C
ATOM   1247  C   LEU A 223     173.368 120.466 178.806  1.00 33.73           C
ATOM   1248  O   LEU A 223     172.952 121.603 178.595  1.00 33.99           O
ATOM   1249  CB  LEU A 223     175.893 120.512 179.043  1.00 33.87           C
ATOM   1250  CG  LEU A 223     177.189 119.687 179.002  1.00 33.95           C
ATOM   1251  CD1 LEU A 223     177.745 119.463 177.600  1.00 34.05           C
ATOM   1252  CD2 LEU A 223     178.247 120.424 179.814  1.00 34.20           C
ATOM   1253  N   GLU A 224     172.715 119.622 179.593  1.00 33.75           N
ATOM   1254  CA  GLU A 224     171.410 119.882 180.207  1.00 33.60           C
ATOM   1255  C   GLU A 224     171.580 120.216 181.698  1.00 34.26           C
ATOM   1256  O   GLU A 224     172.466 119.655 182.348  1.00 34.91           O
ATOM   1257  CB  GLU A 224     170.498 118.668 179.999  1.00 33.86           C
ATOM   1258  CG  GLU A 224     170.149 118.476 178.515  1.00 33.55           C
ATOM   1259  CD  GLU A 224     169.596 117.077 178.220  1.00 32.57           C
ATOM   1260  OE1 GLU A 224     168.874 116.507 179.067  1.00 33.38           O
ATOM   1261  OE2 GLU A 224     169.899 116.526 177.137  1.00 31.51           O
ATOM   1262  N   PRO A 225     170.806 121.154 182.267  1.00 34.61           N
ATOM   1263  CA  PRO A 225     170.938 121.533 183.670  1.00 35.23           C
ATOM   1264  C   PRO A 225     170.572 120.372 184.603  1.00 35.21           C
ATOM   1265  O   PRO A 225     169.697 119.567 184.282  1.00 35.04           O
ATOM   1266  CB  PRO A 225     170.009 122.735 183.852  1.00 35.69           C
ATOM   1267  CG  PRO A 225     168.932 122.510 182.792  1.00 34.78           C
ATOM   1268  CD  PRO A 225     169.707 121.871 181.646  1.00 34.43           C
ATOM   1269  N   LEU A 226     171.210 120.309 185.778  1.00 35.57           N
ATOM   1270  CA  LEU A 226     170.930 119.302 186.811  1.00 35.74           C
ATOM   1271  C   LEU A 226     170.567 119.906 188.172  1.00 36.14           C
ATOM   1272  O   LEU A 226     169.555 119.521 188.754  1.00 36.74           O
ATOM   1273  CB  LEU A 226     172.133 118.360 186.992  1.00 35.99           C
ATOM   1274  CG  LEU A 226     172.475 117.422 185.826  1.00 35.43           C
ATOM   1275  CD1 LEU A 226     173.633 116.538 186.293  1.00 35.12           C
ATOM   1276  CD2 LEU A 226     171.314 116.506 185.437  1.00 34.46           C
ATOM   1277  N   VAL A 227     171.398 120.806 188.705  1.00 36.72           N
ATOM   1278  CA  VAL A 227     171.349 121.232 190.116  1.00 37.46           C
ATOM   1279  C   VAL A 227     171.705 122.712 190.250  1.00 38.17           C
ATOM   1280  O   VAL A 227     172.543 123.229 189.512  1.00 38.10           O
ATOM   1281  CB  VAL A 227     172.287 120.354 190.982  1.00 36.82           C
ATOM   1282  CG1 VAL A 227     172.392 120.822 192.436  1.00 38.73           C
ATOM   1283  CG2 VAL A 227     171.839 118.887 191.038  1.00 37.05           C
ATOM   1284  N   ASP A 228     171.102 123.393 191.220  1.00 39.60           N
ATOM   1285  CA  ASP A 228     171.367 124.796 191.541  1.00 40.52           C
ATOM   1286  C   ASP A 228     171.303 125.002 193.067  1.00 41.46           C
ATOM   1287  O   ASP A 228     170.294 124.678 193.699  1.00 41.94           O
ATOM   1288  CB  ASP A 228     170.373 125.652 190.743  1.00 40.93           C
ATOM   1289  CG  ASP A 228     170.558 127.162 190.912  1.00 41.61           C
ATOM   1290  OD1 ASP A 228     171.028 127.602 191.977  1.00 42.50           O
ATOM   1291  OD2 ASP A 228     170.198 127.898 189.965  1.00 42.73           O
ATOM   1292  N   LEU A 229     172.403 125.473 193.662  1.00 41.98           N
ATOM   1293  CA  LEU A 229     172.632 125.501 195.107  1.00 43.26           C
ATOM   1294  C   LEU A 229     172.712 126.950 195.637  1.00 43.85           C
ATOM   1295  O   LEU A 229     173.598 127.696 195.214  1.00 43.90           O
ATOM   1296  CB  LEU A 229     173.933 124.749 195.441  1.00 43.11           C
ATOM   1297  CG  LEU A 229     174.122 123.364 194.811  1.00 41.88           C
ATOM   1298  CD1 LEU A 229     175.543 122.892 195.096  1.00 42.41           C
ATOM   1299  CD2 LEU A 229     173.136 122.358 195.394  1.00 42.38           C
ATOM   1300  N   PRO A 230     171.874 127.364 196.605  1.00 44.95           N
ATOM   1301  CA  PRO A 230     171.796 128.738 197.123  1.00 45.65           C
ATOM   1302  C   PRO A 230     172.900 129.078 198.153  1.00 45.16           C
ATOM   1303  O   PRO A 230     172.630 129.657 199.206  1.00 45.08           O
ATOM   1304  CB  PRO A 230     170.379 128.823 197.705  1.00 48.11           C
ATOM   1305  CG  PRO A 230     170.188 127.423 198.281  1.00 47.81           C
ATOM   1306  CD  PRO A 230     170.824 126.555 197.203  1.00 45.71           C
ATOM   1307  N   ILE A 231     174.143 128.658 197.908  1.00 44.97           N
ATOM   1308  CA  ILE A 231     175.192 128.582 198.940  1.00 45.10           C
ATOM   1309  C   ILE A 231     175.725 129.937 199.437  1.00 45.05           C
ATOM   1310  O   ILE A 231     176.155 130.024 200.584  1.00 44.77           O
ATOM   1311  CB  ILE A 231     176.343 127.659 198.485  1.00 44.90           C
ATOM   1312  CG1 ILE A 231     177.067 128.177 197.222  1.00 44.67           C
ATOM   1313  CG2 ILE A 231     175.799 126.237 198.290  1.00 44.19           C
ATOM   1314  CD1 ILE A 231     178.236 127.291 196.776  1.00 43.84           C
ATOM   1315  N   GLY A 232     175.717 130.996 198.620  1.00 44.83           N
ATOM   1316  CA  GLY A 232     176.176 132.341 199.024  1.00 44.56           C
ATOM   1317  C   GLY A 232     177.683 132.475 199.317  1.00 44.31           C
ATOM   1318  O   GLY A 232     178.113 133.475 199.892  1.00 43.98           O
ATOM   1319  N   ILE A 233     178.481 131.465 198.955  1.00 44.72           N
ATOM   1320  CA  ILE A 233     179.930 131.362 199.203  1.00 44.89           C
ATOM   1321  C   ILE A 233     180.743 132.039 198.084  1.00 44.61           C
ATOM   1322  O   ILE A 233     180.317 132.089 196.927  1.00 44.66           O
ATOM   1323  CB  ILE A 233     180.295 129.868 199.418  1.00 45.26           C
ATOM   1324  CG1 ILE A 233     179.773 129.427 200.803  1.00 45.15           C
ATOM   1325  CG2 ILE A 233     181.796 129.544 199.309  1.00 45.12           C
ATOM   1326  CD1 ILE A 233     179.804 127.915 201.038  1.00 44.31           C
ATOM   1327  N   ASN A 234     181.944 132.516 198.422  1.00 45.19           N
ATOM   1328  CA  ASN A 234     182.942 133.015 197.473  1.00 45.24           C
ATOM   1329  C   ASN A 234     183.842 131.867 196.973  1.00 44.64           C
ATOM   1330  O   ASN A 234     184.280 131.028 197.760  1.00 44.63           O
ATOM   1331  CB  ASN A 234     183.753 134.114 198.184  1.00 46.28           C
ATOM   1332  CG  ASN A 234     184.750 134.826 197.284  1.00 47.63           C
ATOM   1333  OD1 ASN A 234     184.740 134.682 196.066  1.00 47.13           O
ATOM   1334  ND2 ASN A 234     185.578 135.640 197.918  1.00 48.72           N
ATOM   1335  N   ILE A 235     184.153 131.829 195.677  1.00 44.62           N
ATOM   1336  CA  ILE A 235     185.013 130.804 195.068  1.00 44.57           C
ATOM   1337  C   ILE A 235     186.046 131.474 194.152  1.00 43.65           C
ATOM   1338  O   ILE A 235     185.696 132.293 193.305  1.00 43.53           O
ATOM   1339  CB  ILE A 235     184.169 129.737 194.321  1.00 42.94           C
ATOM   1340  CG1 ILE A 235     183.211 128.984 195.275  1.00 43.48           C
ATOM   1341  CG2 ILE A 235     185.077 128.728 193.597  1.00 42.43           C
ATOM   1342  CD1 ILE A 235     182.188 128.083 194.570  1.00 42.47           C
ATOM   1343  N   THR A 236     187.310 131.062 194.274  1.00 43.43           N
ATOM   1344  CA  THR A 236     188.416 131.431 193.367  1.00 43.08           C
ATOM   1345  C   THR A 236     189.294 130.232 192.982  1.00 42.11           C
ATOM   1346  O   THR A 236     190.023 130.306 191.993  1.00 41.43           O
ATOM   1347  CB  THR A 236     189.300 132.535 193.966  1.00 44.34           C
ATOM   1348  OG1 THR A 236     189.875 132.094 195.171  1.00 44.14           O
ATOM   1349  CG2 THR A 236     188.545 133.827 194.267  1.00 45.71           C
ATOM   1350  N   ARG A 237     189.185 129.101 193.693  1.00 41.72           N
ATOM   1351  CA  ARG A 237     189.942 127.855 193.490  1.00 40.86           C
ATOM   1352  C   ARG A 237     189.020 126.634 193.497  1.00 40.35           C
ATOM   1353  O   ARG A 237     187.953 126.661 194.112  1.00 42.75           O
ATOM   1354  CB  ARG A 237     190.988 127.707 194.608  1.00 42.03           C
ATOM   1355  CG  ARG A 237     192.134 128.723 194.560  1.00 42.21           C
ATOM   1356  CD  ARG A 237     193.138 128.403 195.676  1.00 43.60           C
ATOM   1357  NE  ARG A 237     194.318 129.283 195.630  1.00 44.00           N
ATOM   1358  CZ  ARG A 237     194.535 130.392 196.313  1.00 44.88           C
ATOM   1359  NH1 ARG A 237     193.668 130.903 197.138  1.00 44.35           N
ATOM   1360  NH2 ARG A 237     195.660 131.025 196.172  1.00 44.46           N
ATOM   1361  N   PHE A 238     189.453 125.549 192.866  1.00 40.02           N
ATOM   1362  CA  PHE A 238     188.782 124.252 192.905  1.00 39.62           C
ATOM   1363  C   PHE A 238     189.763 123.078 192.746  1.00 39.41           C
ATOM   1364  O   PHE A 238     190.925 123.263 192.399  1.00 40.49           O
ATOM   1365  CB  PHE A 238     187.628 124.218 191.885  1.00 39.89           C
ATOM   1366  CG  PHE A 238     187.929 123.615 190.530  1.00 39.37           C
ATOM   1367  CD1 PHE A 238     187.655 122.255 190.287  1.00 39.53           C
ATOM   1368  CD2 PHE A 238     188.449 124.418 189.503  1.00 39.24           C
ATOM   1369  CE1 PHE A 238     187.914 121.699 189.024  1.00 39.59           C
ATOM   1370  CE2 PHE A 238     188.698 123.864 188.237  1.00 38.91           C
ATOM   1371  CZ  PHE A 238     188.430 122.506 187.997  1.00 39.41           C
ATOM   1372  N   GLN A 239     189.316 121.859 193.029  1.00 39.32           N
ATOM   1373  CA  GLN A 239     190.092 120.620 192.907  1.00 39.67           C
ATOM   1374  C   GLN A 239     189.161 119.448 192.553  1.00 39.11           C
ATOM   1375  O   GLN A 239     187.955 119.554 192.761  1.00 39.97           O
ATOM   1376  CB  GLN A 239     190.846 120.418 194.232  1.00 40.08           C
ATOM   1377  CG  GLN A 239     191.860 119.263 194.242  1.00 39.94           C
ATOM   1378  CD  GLN A 239     192.860 119.393 195.389  1.00 40.86           C
ATOM   1379  OE1 GLN A 239     192.585 119.964 196.434  1.00 43.29           O
ATOM   1380  NE2 GLN A 239     194.053 118.861 195.254  1.00 40.31           N
ATOM   1381  N   THR A 240     189.675 118.324 192.047  1.00 39.51           N
ATOM   1382  CA  THR A 240     188.877 117.112 191.767  1.00 39.88           C
ATOM   1383  C   THR A 240     189.303 115.915 192.620  1.00 40.34           C
ATOM   1384  O   THR A 240     190.455 115.821 193.042  1.00 40.43           O
ATOM   1385  CB  THR A 240     188.845 116.775 190.271  1.00 39.48           C
ATOM   1386  OG1 THR A 240     187.960 115.709 190.037  1.00 39.48           O
ATOM   1387  CG2 THR A 240     190.192 116.330 189.713  1.00 38.92           C
ATOM   1388  N   LEU A 241     188.362 115.012 192.906  1.00 40.23           N
ATOM   1389  CA  LEU A 241     188.543 113.802 193.711  1.00 40.72           C
ATOM   1390  C   LEU A 241     188.623 112.557 192.830  1.00 40.65           C
ATOM   1391  O   LEU A 241     187.735 112.296 192.014  1.00 40.38           O
ATOM   1392  CB  LEU A 241     187.376 113.643 194.702  1.00 40.99           C
ATOM   1393  CG  LEU A 241     187.415 114.678 195.827  1.00 41.22           C
ATOM   1394  CD1 LEU A 241     186.039 114.822 196.464  1.00 41.27           C
ATOM   1395  CD2 LEU A 241     188.426 114.288 196.908  1.00 42.30           C
ATOM   1396  N   LEU A 242     189.667 111.764 193.059  1.00 41.01           N
ATOM   1397  CA  LEU A 242     189.926 110.505 192.367  1.00 40.75           C
ATOM   1398  C   LEU A 242     189.787 109.321 193.334  1.00 41.46           C
ATOM   1399  O   LEU A 242     190.241 109.389 194.478  1.00 41.44           O
ATOM   1400  CB  LEU A 242     191.322 110.549 191.718  1.00 40.85           C
ATOM   1401  CG  LEU A 242     191.566 111.728 190.755  1.00 40.02           C
ATOM   1402  CD1 LEU A 242     192.979 111.635 190.189  1.00 39.21           C
ATOM   1403  CD2 LEU A 242     190.588 111.737 189.581  1.00 39.77           C
ATOM   1404  N   ALA A 243     189.160 108.240 192.879  1.00 41.01           N
ATOM   1405  CA  ALA A 243     189.017 106.993 193.626  1.00 41.43           C
ATOM   1406  C   ALA A 243     190.359 106.249 193.763  1.00 41.07           C
ATOM   1407  O   ALA A 243     190.997 105.948 192.752  1.00 40.77           O
ATOM   1408  CB  ALA A 243     187.995 106.127 192.877  1.00 40.79           C
ATOM   1409  N   LEU A 244     190.763 105.889 194.986  1.00 41.53           N
ATOM   1410  CA  LEU A 244     191.911 105.007 195.252  1.00 42.17           C
ATOM   1411  C   LEU A 244     191.573 103.943 196.307  1.00 42.22           C
ATOM   1412  O   LEU A 244     190.957 104.239 197.330  1.00 41.95           O
ATOM   1413  CB  LEU A 244     193.137 105.826 195.697  1.00 41.57           C
ATOM   1414  CG  LEU A 244     193.745 106.766 194.641  1.00 41.71           C
ATOM   1415  CD1 LEU A 244     194.896 107.552 195.268  1.00 42.27           C
ATOM   1416  CD2 LEU A 244     194.329 106.006 193.447  1.00 41.74           C
ATOM   1417  N   HIS A 245     192.012 102.704 196.082  1.00 42.25           N
ATOM   1418  CA  HIS A 245     191.874 101.591 197.035  1.00 42.36           C
ATOM   1419  C   HIS A 245     192.836 101.720 198.223  1.00 43.18           C
ATOM   1420  O   HIS A 245     194.040 101.953 198.050  1.00 44.06           O
ATOM   1421  CB  HIS A 245     192.058 100.256 196.298  1.00 42.38           C
ATOM   1422  CG  HIS A 245     190.918  99.939 195.359  1.00 42.05           C
ATOM   1423  ND1 HIS A 245     189.715  99.334 195.733  1.00 42.09           N
ATOM   1424  CD2 HIS A 245     190.862 100.242 194.030  1.00 41.70           C
ATOM   1425  CE1 HIS A 245     188.964  99.278 194.619  1.00 41.40           C
ATOM   1426  NE2 HIS A 245     189.629  99.817 193.584  1.00 40.66           N
ATOM   1427  N   ALA A 263     192.284 106.165 181.872  1.00 36.69           N
ATOM   1428  CA  ALA A 263     191.271 107.214 181.838  1.00 36.87           C
ATOM   1429  C   ALA A 263     191.873 108.626 181.993  1.00 36.84           C
ATOM   1430  O   ALA A 263     193.011 108.788 182.444  1.00 36.99           O
ATOM   1431  CB  ALA A 263     190.239 106.913 182.929  1.00 37.87           C
ATOM   1432  N   ALA A 264     191.109 109.662 181.636  1.00 36.39           N
ATOM   1433  CA  ALA A 264     191.590 111.045 181.585  1.00 36.27           C
ATOM   1434  C   ALA A 264     190.515 112.085 181.930  1.00 35.70           C
ATOM   1435  O   ALA A 264     189.317 111.796 181.879  1.00 36.60           O
ATOM   1436  CB  ALA A 264     192.162 111.308 180.187  1.00 36.35           C
ATOM   1437  N   TYR A 265     190.960 113.304 182.253  1.00 35.76           N
ATOM   1438  CA  TYR A 265     190.092 114.452 182.509  1.00 34.82           C
ATOM   1439  C   TYR A 265     190.642 115.771 181.965  1.00 38.39           C
ATOM   1440  O   TYR A 265     191.835 115.914 181.706  1.00 34.31           O
ATOM   1441  CB  TYR A 265     189.722 114.536 183.991  1.00 35.68           C
ATOM   1442  CG  TYR A 265     190.705 115.168 184.953  1.00 36.00           C
ATOM   1443  CD1 TYR A 265     190.644 116.553 185.207  1.00 35.96           C
ATOM   1444  CD2 TYR A 265     191.588 114.355 185.688  1.00 36.53           C
ATOM   1445  CE1 TYR A 265     191.466 117.129 186.193  1.00 36.76           C
ATOM   1446  CE2 TYR A 265     192.417 114.928 186.671  1.00 36.86           C
ATOM   1447  CZ  TYR A 265     192.358 116.316 186.920  1.00 37.07           C
ATOM   1448  OH  TYR A 265     193.172 116.870 187.848  1.00 37.16           O
ATOM   1449  N   TYR A 266     189.743 116.726 181.752  1.00 35.18           N
ATOM   1450  CA  TYR A 266     189.974 117.946 180.991  1.00 34.77           C
ATOM   1451  C   TYR A 266     189.332 119.127 181.701  1.00 34.00           C
ATOM   1452  O   TYR A 266     188.258 118.976 182.276  1.00 36.00           O
ATOM   1453  CB  TYR A 266     189.373 117.808 179.586  1.00 34.67           C
ATOM   1454  CG  TYR A 266     189.759 116.548 178.834  1.00 34.62           C
ATOM   1455  CD1 TYR A 266     189.040 115.360 179.052  1.00 35.15           C
ATOM   1456  CD2 TYR A 266     190.834 116.556 177.927  1.00 35.10           C
ATOM   1457  CE1 TYR A 266     189.411 114.176 178.397  1.00 35.36           C
ATOM   1458  CE2 TYR A 266     191.191 115.378 177.240  1.00 35.01           C
ATOM   1459  CZ  TYR A 266     190.485 114.182 177.488  1.00 35.44           C
ATOM   1460  OH  TYR A 266     190.834 113.025 176.876  1.00 35.86           O
ATOM   1461  N   VAL A 267     189.949 120.303 181.639  1.00 34.50           N
ATOM   1462  CA  VAL A 267     189.428 121.524 182.267  1.00 34.43           C
ATOM   1463  C   VAL A 267     189.512 122.708 181.317  1.00 33.85           C
ATOM   1464  O   VAL A 267     190.580 122.994 180.780  1.00 33.90           O
ATOM   1465  CB  VAL A 267     190.184 121.841 183.565  1.00 35.39           C
ATOM   1466  CG1 VAL A 267     189.630 123.128 184.188  1.00 35.97           C
ATOM   1467  CG2 VAL A 267     190.042 120.684 184.558  1.00 35.94           C
ATOM   1468  N   GLY A 268     188.418 123.449 181.161  1.00 34.04           N
ATOM   1469  CA  GLY A 268     188.378 124.664 180.354  1.00 33.82           C
ATOM   1470  C   GLY A 268     187.569 125.756 181.029  1.00 33.98           C
ATOM   1471  O   GLY A 268     186.443 125.522 181.446  1.00 35.26           O
ATOM   1472  N   TYR A 269     188.109 126.960 181.150  1.00 34.24           N
ATOM   1473  CA  TYR A 269     187.375 128.067 181.758  1.00 34.30           C
ATOM   1474  C   TYR A 269     186.278 128.610 180.846  1.00 33.72           C
ATOM   1475  O   TYR A 269     186.463 128.778 179.641  1.00 33.05           O
ATOM   1476  CB  TYR A 269     188.345 129.153 182.214  1.00 34.16           C
ATOM   1477  CG  TYR A 269     189.254 128.600 183.283  1.00 34.71           C
ATOM   1478  CD1 TYR A 269     190.570 128.209 182.976  1.00 34.37           C
ATOM   1479  CD2 TYR A 269     188.714 128.332 184.551  1.00 35.94           C
ATOM   1480  CE1 TYR A 269     191.340 127.526 183.937  1.00 34.65           C
ATOM   1481  CE2 TYR A 269     189.481 127.654 185.510  1.00 36.45           C
ATOM   1482  CZ  TYR A 269     190.792 127.238 185.202  1.00 35.85           C
ATOM   1483  OH  TYR A 269     191.522 126.561 186.119  1.00 36.85           O
ATOM   1484  N   LEU A 270     185.127 128.907 181.440  1.00 34.30           N
ATOM   1485  CA  LEU A 270     184.025 129.583 180.770  1.00 33.52           C
ATOM   1486  C   LEU A 270     184.360 131.066 180.591  1.00 33.22           C
ATOM   1487  O   LEU A 270     185.094 131.640 181.396  1.00 33.39           O
ATOM   1488  CB  LEU A 270     182.741 129.442 181.598  1.00 34.11           C
ATOM   1489  CG  LEU A 270     182.371 128.016 182.032  1.00 34.61           C
ATOM   1490  CD1 LEU A 270     181.189 128.083 182.993  1.00 35.23           C
ATOM   1491  CD2 LEU A 270     182.026 127.100 180.862  1.00 34.44           C
ATOM   1492  N   GLN A 271     183.781 131.712 179.587  1.00 32.98           N
ATOM   1493  CA  GLN A 271     183.918 133.150 179.357  1.00 32.47           C
ATOM   1494  C   GLN A 271     182.558 133.774 179.040  1.00 31.99           C
ATOM   1495  O   GLN A 271     181.730 133.100 178.428  1.00 31.98           O
ATOM   1496  CB  GLN A 271     184.883 133.413 178.192  1.00 31.73           C
ATOM   1497  CG  GLN A 271     186.332 133.000 178.477  1.00 32.61           C
ATOM   1498  CD  GLN A 271     187.302 133.476 177.398  1.00 31.59           C
ATOM   1499  OE1 GLN A 271     186.936 134.031 176.368  1.00 30.74           O
ATOM   1500  NE2 GLN A 271     188.583 133.261 177.588  1.00 31.17           N
ATOM   1501  N   PRO A 272     182.319 135.050 179.390  1.00 31.92           N
ATOM   1502  CA  PRO A 272     181.135 135.784 178.955  1.00 31.34           C
ATOM   1503  C   PRO A 272     181.142 135.957 177.432  1.00 31.04           C
ATOM   1504  O   PRO A 272     181.835 136.816 176.889  1.00 31.27           O
ATOM   1505  CB  PRO A 272     181.183 137.117 179.710  1.00 31.46           C
ATOM   1506  CG  PRO A 272     182.671 137.335 179.965  1.00 31.35           C
ATOM   1507  CD  PRO A 272     183.196 135.916 180.165  1.00 31.65           C
ATOM   1508  N   ARG A 273     180.372 135.120 176.738  1.00 30.94           N
ATOM   1509  CA  ARG A 273     180.306 135.052 175.277  1.00 30.59           C
ATOM   1510  C   ARG A 273     178.865 135.114 174.805  1.00 30.24           C
ATOM   1511  O   ARG A 273     178.008 134.419 175.345  1.00 30.62           O
ATOM   1512  CB  ARG A 273     180.938 133.730 174.806  1.00 30.27           C
ATOM   1513  CG  ARG A 273     182.458 133.641 174.980  1.00 30.68           C
ATOM   1514  CD  ARG A 273     183.198 134.658 174.107  1.00 30.11           C
ATOM   1515  NE  ARG A 273     184.652 134.453 174.170  1.00 30.07           N
ATOM   1516  CZ  ARG A 273     185.422 133.896 173.258  1.00 29.28           C
ATOM   1517  NH1 ARG A 273     184.973 133.355 172.161  1.00 28.33           N
ATOM   1518  NH2 ARG A 273     186.703 133.858 173.461  1.00 29.82           N
ATOM   1519  N   THR A 274     178.594 135.880 173.754  1.00 29.74           N
ATOM   1520  CA  THR A 274     177.371 135.668 172.978  1.00 29.66           C
ATOM   1521  C   THR A 274     177.524 134.397 172.152  1.00 29.32           C
ATOM   1522  O   THR A 274     178.524 134.230 171.458  1.00 29.32           O
ATOM   1523  CB  THR A 274     177.024 136.861 172.087  1.00 29.84           C
ATOM   1524  OG1 THR A 274     176.934 138.029 172.870  1.00 29.79           O
ATOM   1525  CG2 THR A 274     175.663 136.703 171.415  1.00 29.47           C
ATOM   1526  N   PHE A 275     176.535 133.518 172.194  1.00 29.38           N
ATOM   1527  CA  PHE A 275     176.396 132.381 171.295  1.00 29.14           C
ATOM   1528  C   PHE A 275     175.060 132.492 170.560  1.00 29.07           C
ATOM   1529  O   PHE A 275     174.074 132.962 171.121  1.00 29.47           O
ATOM   1530  CB  PHE A 275     176.483 131.052 172.062  1.00 29.62           C
ATOM   1531  CG  PHE A 275     177.877 130.491 172.294  1.00 29.72           C
ATOM   1532  CD1 PHE A 275     178.847 131.204 173.022  1.00 29.95           C
ATOM   1533  CD2 PHE A 275     178.194 129.209 171.810  1.00 29.71           C
ATOM   1534  CE1 PHE A 275     180.121 130.648 173.236  1.00 29.93           C
ATOM   1535  CE2 PHE A 275     179.465 128.657 172.024  1.00 30.00           C
ATOM   1536  CZ  PHE A 275     180.429 129.374 172.741  1.00 30.03           C
ATOM   1537  N   LEU A 276     175.008 132.026 169.316  1.00 28.74           N
ATOM   1538  CA  LEU A 276     173.764 131.848 168.568  1.00 28.56           C
ATOM   1539  C   LEU A 276     173.454 130.355 168.524  1.00 28.57           C
ATOM   1540  O   LEU A 276     174.276 129.593 168.026  1.00 28.89           O
ATOM   1541  CB  LEU A 276     173.947 132.436 167.159  1.00 28.27           C
ATOM   1542  CG  LEU A 276     172.680 132.422 166.293  1.00 28.29           C
ATOM   1543  CD1 LEU A 276     171.737 133.547 166.705  1.00 27.80           C
ATOM   1544  CD2 LEU A 276     173.043 132.624 164.825  1.00 26.67           C
ATOM   1545  N   LEU A 277     172.304 129.929 169.044  1.00 28.86           N
ATOM   1546  CA  LEU A 277     171.967 128.520 169.260  1.00 29.13           C
ATOM   1547  C   LEU A 277     170.916 128.051 168.261  1.00 28.82           C
ATOM   1548  O   LEU A 277     169.844 128.645 168.179  1.00 29.16           O
ATOM   1549  CB  LEU A 277     171.439 128.353 170.693  1.00 29.87           C
ATOM   1550  CG  LEU A 277     172.404 128.790 171.805  1.00 30.18           C
ATOM   1551  CD1 LEU A 277     171.702 128.671 173.151  1.00 31.77           C
ATOM   1552  CD2 LEU A 277     173.656 127.922 171.843  1.00 30.01           C
ATOM   1553  N   LYS A 278     171.188 126.977 167.523  1.00 29.13           N
ATOM   1554  CA  LYS A 278     170.231 126.362 166.602  1.00 28.96           C
ATOM   1555  C   LYS A 278     169.395 125.328 167.345  1.00 29.81           C
ATOM   1556  O   LYS A 278     169.837 124.198 167.538  1.00 30.65           O
ATOM   1557  CB  LYS A 278     170.993 125.754 165.415  1.00 29.17           C
ATOM   1558  CG  LYS A 278     170.058 125.110 164.384  1.00 29.24           C
ATOM   1559  CD  LYS A 278     170.852 124.583 163.186  1.00 29.19           C
ATOM   1560  CE  LYS A 278     169.892 123.935 162.184  1.00 29.48           C
ATOM   1561  NZ  LYS A 278     170.613 123.391 161.006  1.00 29.37           N
ATOM   1562  N   TYR A 279     168.185 125.700 167.748  1.00 29.52           N
ATOM   1563  CA  TYR A 279     167.180 124.760 168.242  1.00 29.51           C
ATOM   1564  C   TYR A 279     166.464 124.112 167.056  1.00 29.76           C
ATOM   1565  O   TYR A 279     165.842 124.814 166.261  1.00 29.70           O
ATOM   1566  CB  TYR A 279     166.173 125.503 169.116  1.00 30.15           C
ATOM   1567  CG  TYR A 279     166.704 125.982 170.448  1.00 30.42           C
ATOM   1568  CD1 TYR A 279     167.400 127.199 170.544  1.00 30.13           C
ATOM   1569  CD2 TYR A 279     166.435 125.234 171.608  1.00 31.44           C
ATOM   1570  CE1 TYR A 279     167.815 127.674 171.801  1.00 30.56           C
ATOM   1571  CE2 TYR A 279     166.828 125.720 172.867  1.00 31.52           C
ATOM   1572  CZ  TYR A 279     167.510 126.945 172.965  1.00 31.67           C
ATOM   1573  OH  TYR A 279     167.848 127.432 174.185  1.00 32.07           O
ATOM   1574  N   ASN A 280     166.527 122.789 166.921  1.00 30.25           N
ATOM   1575  CA  ASN A 280     165.847 122.068 165.841  1.00 30.57           C
ATOM   1576  C   ASN A 280     164.340 121.865 166.109  1.00 30.96           C
ATOM   1577  O   ASN A 280     163.787 122.359 167.090  1.00 31.20           O
ATOM   1578  CB  ASN A 280     166.606 120.758 165.554  1.00 30.84           C
ATOM   1579  CG  ASN A 280     166.321 119.610 166.501  1.00 31.09           C
ATOM   1580  OD1 ASN A 280     165.702 119.735 167.546  1.00 31.82           O
ATOM   1581  ND2 ASN A 280     166.720 118.420 166.136  1.00 31.50           N
ATOM   1582  N   GLU A 281     163.655 121.115 165.248  1.00 30.89           N
ATOM   1583  CA  GLU A 281     162.209 120.845 165.330  1.00 30.95           C
ATOM   1584  C   GLU A 281     161.776 120.160 166.642  1.00 31.09           C
ATOM   1585  O   GLU A 281     160.631 120.318 167.064  1.00 30.92           O
ATOM   1586  CB  GLU A 281     161.786 119.967 164.137  1.00 31.27           C
ATOM   1587  CG  GLU A 281     161.746 120.690 162.780  1.00 31.83           C
ATOM   1588  CD  GLU A 281     163.053 121.401 162.398  1.00 32.07           C
ATOM   1589  OE1 GLU A 281     164.134 120.774 162.483  1.00 31.46           O
ATOM   1590  OE2 GLU A 281     162.999 122.607 162.064  1.00 32.24           O
ATOM   1591  N   ASN A 282     162.693 119.455 167.315  1.00 31.06           N
ATOM   1592  CA  ASN A 282     162.459 118.745 168.576  1.00 31.26           C
ATOM   1593  C   ASN A 282     163.064 119.482 169.788  1.00 31.60           C
ATOM   1594  O   ASN A 282     163.212 118.893 170.856  1.00 32.24           O
ATOM   1595  CB  ASN A 282     162.990 117.302 168.442  1.00 31.85           C
ATOM   1596  CG  ASN A 282     162.257 116.454 167.414  1.00 31.90           C
ATOM   1597  OD1 ASN A 282     161.165 116.791 166.966  1.00 31.60           O
ATOM   1598  ND2 ASN A 282     162.878 115.349 167.026  1.00 32.57           N
ATOM   1599  N   GLY A 283     163.474 120.745 169.637  1.00 31.77           N
ATOM   1600  CA  GLY A 283     164.102 121.526 170.709  1.00 31.78           C
ATOM   1601  C   GLY A 283     165.460 120.999 171.182  1.00 31.58           C
ATOM   1602  O   GLY A 283     165.956 121.381 172.243  1.00 31.75           O
ATOM   1603  N   THR A 284     166.099 120.141 170.386  1.00 31.31           N
ATOM   1604  CA  THR A 284     167.518 119.823 170.543  1.00 31.38           C
ATOM   1605  C   THR A 284     168.327 121.018 170.054  1.00 31.93           C
ATOM   1606  O   THR A 284     168.137 121.442 168.915  1.00 30.90           O
ATOM   1607  CB  THR A 284     167.898 118.555 169.768  1.00 31.85           C
ATOM   1608  OG1 THR A 284     167.132 117.470 170.240  1.00 32.14           O
ATOM   1609  CG2 THR A 284     169.360 118.164 169.965  1.00 32.10           C
ATOM   1610  N   ILE A 285     169.236 121.561 170.867  1.00 31.20           N
ATOM   1611  CA  ILE A 285     170.275 122.463 170.352  1.00 30.68           C
ATOM   1612  C   ILE A 285     171.232 121.594 169.532  1.00 30.50           C
ATOM   1613  O   ILE A 285     172.011 120.836 170.104  1.00 30.85           O
ATOM   1614  CB  ILE A 285     171.009 123.223 171.474  1.00 30.69           C
ATOM   1615  CG1 ILE A 285     170.041 124.099 172.292  1.00 31.02           C
ATOM   1616  CG2 ILE A 285     172.106 124.120 170.874  1.00 30.20           C
ATOM   1617  CD1 ILE A 285     170.662 124.669 173.572  1.00 31.32           C
ATOM   1618  N   THR A 286     171.135 121.626 168.204  1.00 30.35           N
ATOM   1619  CA  THR A 286     171.954 120.779 167.321  1.00 30.58           C
ATOM   1620  C   THR A 286     173.230 121.459 166.842  1.00 30.30           C
ATOM   1621  O   THR A 286     174.150 120.772 166.399  1.00 30.42           O
ATOM   1622  CB  THR A 286     171.165 120.305 166.100  1.00 31.13           C
ATOM   1623  OG1 THR A 286     170.588 121.391 165.417  1.00 30.62           O
ATOM   1624  CG2 THR A 286     170.053 119.341 166.490  1.00 31.01           C
ATOM   1625  N   ASP A 287     173.318 122.786 166.926  1.00 30.25           N
ATOM   1626  CA  ASP A 287     174.483 123.550 166.487  1.00 29.62           C
ATOM   1627  C   ASP A 287     174.561 124.908 167.197  1.00 29.26           C
ATOM   1628  O   ASP A 287     173.568 125.391 167.742  1.00 29.73           O
ATOM   1629  CB  ASP A 287     174.423 123.712 164.956  1.00 29.56           C
ATOM   1630  CG  ASP A 287     175.799 123.881 164.302  1.00 29.10           C
ATOM   1631  OD1 ASP A 287     176.809 124.028 165.026  1.00 29.32           O
ATOM   1632  OD2 ASP A 287     175.867 123.854 163.053  1.00 28.89           O
ATOM   1633  N   ALA A 288     175.728 125.546 167.183  1.00 29.08           N
ATOM   1634  CA  ALA A 288     175.935 126.861 167.777  1.00 28.81           C
ATOM   1635  C   ALA A 288     177.033 127.668 167.063  1.00 28.42           C
ATOM   1636  O   ALA A 288     177.909 127.098 166.414  1.00 28.34           O
ATOM   1637  CB  ALA A 288     176.229 126.711 169.269  1.00 29.65           C
ATOM   1638  N   VAL A 289     177.013 128.995 167.204  1.00 28.17           N
ATOM   1639  CA  VAL A 289     178.090 129.902 166.764  1.00 28.04           C
ATOM   1640  C   VAL A 289     178.642 130.666 167.962  1.00 28.25           C
ATOM   1641  O   VAL A 289     177.905 131.422 168.584  1.00 28.72           O
ATOM   1642  CB  VAL A 289     177.585 130.892 165.698  1.00 27.85           C
ATOM   1643  CG1 VAL A 289     178.657 131.896 165.274  1.00 26.61           C
ATOM   1644  CG2 VAL A 289     177.094 130.179 164.438  1.00 27.58           C
ATOM   1645  N   ASP A 290     179.932 130.528 168.261  1.00 28.12           N
ATOM   1646  CA  ASP A 290     180.636 131.354 169.250  1.00 27.97           C
ATOM   1647  C   ASP A 290     180.958 132.711 168.620  1.00 27.14           C
ATOM   1648  O   ASP A 290     181.891 132.817 167.827  1.00 26.82           O
ATOM   1649  CB  ASP A 290     181.901 130.598 169.685  1.00 28.40           C
ATOM   1650  CG  ASP A 290     182.810 131.348 170.671  1.00 28.49           C
ATOM   1651  OD1 ASP A 290     182.528 132.508 171.057  1.00 27.68           O
ATOM   1652  OD2 ASP A 290     183.831 130.746 171.068  1.00 29.44           O
ATOM   1653  N   CYS A 291     180.174 133.755 168.891  1.00 27.46           N
ATOM   1654  CA  CYS A 291     180.211 134.956 168.053  1.00 26.96           C
ATOM   1655  C   CYS A 291     181.583 135.640 168.011  1.00 26.59           C
ATOM   1656  O   CYS A 291     181.966 136.157 166.968  1.00 25.71           O
ATOM   1657  CB  CYS A 291     179.151 135.953 168.517  1.00 28.12           C
ATOM   1658  SG  CYS A 291     177.469 135.303 168.512  1.00 29.14           S
ATOM   1659  N   ALA A 292     182.340 135.619 169.109  1.00 26.34           N
ATOM   1660  CA  ALA A 292     183.668 136.230 169.192  1.00 26.22           C
ATOM   1661  C   ALA A 292     184.822 135.305 168.747  1.00 26.40           C
ATOM   1662  O   ALA A 292     185.986 135.669 168.911  1.00 25.96           O
ATOM   1663  CB  ALA A 292     183.862 136.778 170.611  1.00 27.80           C
ATOM   1664  N   LEU A 293     184.543 134.122 168.183  1.00 26.23           N
ATOM   1665  CA  LEU A 293     185.570 133.196 167.692  1.00 25.87           C
ATOM   1666  C   LEU A 293     186.399 133.791 166.545  1.00 25.30           C
ATOM   1667  O   LEU A 293     187.626 133.771 166.588  1.00 26.44           O
ATOM   1668  CB  LEU A 293     184.878 131.896 167.254  1.00 26.38           C
ATOM   1669  CG  LEU A 293     185.770 130.867 166.547  1.00 26.39           C
ATOM   1670  CD1 LEU A 293     186.886 130.356 167.449  1.00 27.37           C
ATOM   1671  CD2 LEU A 293     184.929 129.679 166.099  1.00 27.00           C
ATOM   1672  N   ASP A 294     185.734 134.292 165.507  1.00 25.11           N
ATOM   1673  CA  ASP A 294     186.346 134.783 164.272  1.00 24.71           C
ATOM   1674  C   ASP A 294     185.366 135.711 163.520  1.00 24.21           C
ATOM   1675  O   ASP A 294     184.189 135.793 163.886  1.00 24.07           O
ATOM   1676  CB  ASP A 294     186.828 133.591 163.416  1.00 24.83           C
ATOM   1677  CG  ASP A 294     185.752 132.595 162.971  1.00 24.62           C
ATOM   1678  OD1 ASP A 294     184.556 132.947 162.965  1.00 24.46           O
ATOM   1679  OD2 ASP A 294     186.124 131.467 162.583  1.00 25.72           O
ATOM   1680  N   PRO A 295     185.798 136.431 162.467  1.00 23.47           N
ATOM   1681  CA  PRO A 295     184.938 137.397 161.790  1.00 23.15           C
ATOM   1682  C   PRO A 295     183.757 136.751 161.063  1.00 23.31           C
ATOM   1683  O   PRO A 295     182.707 137.369 160.897  1.00 23.34           O
ATOM   1684  CB  PRO A 295     185.853 138.154 160.826  1.00 22.15           C
ATOM   1685  CG  PRO A 295     187.240 137.973 161.430  1.00 22.62           C
ATOM   1686  CD  PRO A 295     187.160 136.562 161.984  1.00 23.51           C
ATOM   1687  N   LEU A 296     183.881 135.491 160.646  1.00 23.13           N
ATOM   1688  CA  LEU A 296     182.746 134.769 160.090  1.00 23.09           C
ATOM   1689  C   LEU A 296     181.679 134.524 161.162  1.00 24.05           C
ATOM   1690  O   LEU A 296     180.494 134.700 160.902  1.00 24.23           O
ATOM   1691  CB  LEU A 296     183.230 133.466 159.445  1.00 23.07           C
ATOM   1692  CG  LEU A 296     182.108 132.693 158.740  1.00 23.61           C
ATOM   1693  CD1 LEU A 296     181.357 133.533 157.708  1.00 24.12           C
ATOM   1694  CD2 LEU A 296     182.699 131.483 158.026  1.00 23.79           C
ATOM   1695  N   SER A 297     182.073 134.185 162.385  1.00 24.12           N
ATOM   1696  CA  SER A 297     181.154 134.000 163.499  1.00 23.56           C
ATOM   1697  C   SER A 297     180.498 135.312 163.912  1.00 24.38           C
ATOM   1698  O   SER A 297     179.285 135.341 164.093  1.00 24.57           O
ATOM   1699  CB  SER A 297     181.889 133.367 164.673  1.00 24.99           C
ATOM   1700  OG  SER A 297     182.469 132.156 164.245  1.00 24.78           O
ATOM   1701  N   GLU A 298     181.228 136.428 163.931  1.00 23.62           N
ATOM   1702  CA  GLU A 298     180.628 137.759 164.072  1.00 23.65           C
ATOM   1703  C   GLU A 298     179.578 138.025 162.990  1.00 23.63           C
ATOM   1704  O   GLU A 298     178.509 138.563 163.271  1.00 23.64           O
ATOM   1705  CB  GLU A 298     181.699 138.851 163.940  1.00 23.64           C
ATOM   1706  CG  GLU A 298     182.572 139.054 165.177  1.00 23.65           C
ATOM   1707  CD  GLU A 298     181.864 139.852 166.282  1.00 23.68           C
ATOM   1708  OE1 GLU A 298     180.617 139.955 166.278  1.00 23.25           O
ATOM   1709  OE2 GLU A 298     182.569 140.416 167.149  1.00 23.39           O
ATOM   1710  N   THR A 299     179.845 137.628 161.748  1.00 23.65           N
ATOM   1711  CA  THR A 299     178.928 137.823 160.623  1.00 23.39           C
ATOM   1712  C   THR A 299     177.673 136.980 160.766  1.00 23.70           C
ATOM   1713  O   THR A 299     176.571 137.511 160.663  1.00 23.99           O
ATOM   1714  CB  THR A 299     179.627 137.504 159.305  1.00 23.82           C
ATOM   1715  OG1 THR A 299     180.751 138.326 159.190  1.00 23.10           O
ATOM   1716  CG2 THR A 299     178.748 137.785 158.101  1.00 23.77           C
ATOM   1717  N   LYS A 300     177.820 135.690 161.083  1.00 23.67           N
ATOM   1718  CA  LYS A 300     176.715 134.762 161.363  1.00 23.49           C
ATOM   1719  C   LYS A 300     175.826 135.269 162.496  1.00 24.16           C
ATOM   1720  O   LYS A 300     174.609 135.322 162.349  1.00 24.60           O
ATOM   1721  CB  LYS A 300     177.297 133.381 161.699  1.00 24.13           C
ATOM   1722  CG  LYS A 300     177.805 132.629 160.462  1.00 23.82           C
ATOM   1723  CD  LYS A 300     178.436 131.288 160.862  1.00 23.89           C
ATOM   1724  CE  LYS A 300     178.866 130.489 159.627  1.00 24.96           C
ATOM   1725  NZ  LYS A 300     179.426 129.161 159.998  1.00 23.84           N
ATOM   1726  N   CYS A 301     176.412 135.737 163.593  1.00 24.05           N
ATOM   1727  CA  CYS A 301     175.659 136.334 164.693  1.00 24.67           C
ATOM   1728  C   CYS A 301     175.027 137.684 164.336  1.00 23.93           C
ATOM   1729  O   CYS A 301     173.903 137.954 164.744  1.00 24.08           O
ATOM   1730  CB  CYS A 301     176.566 136.460 165.913  1.00 25.38           C
ATOM   1731  SG  CYS A 301     177.076 134.863 166.581  1.00 27.00           S
ATOM   1732  N   THR A 302     175.682 138.514 163.522  1.00 23.84           N
ATOM   1733  CA  THR A 302     175.122 139.793 163.040  1.00 23.65           C
ATOM   1734  C   THR A 302     173.873 139.567 162.187  1.00 23.74           C
ATOM   1735  O   THR A 302     172.849 140.205 162.402  1.00 23.82           O
ATOM   1736  CB  THR A 302     176.179 140.580 162.247  1.00 23.35           C
ATOM   1737  OG1 THR A 302     177.250 140.917 163.093  1.00 22.96           O
ATOM   1738  CG2 THR A 302     175.669 141.889 161.655  1.00 23.03           C
ATOM   1739  N   LEU A 303     173.929 138.613 161.256  1.00 23.90           N
ATOM   1740  CA  LEU A 303     172.814 138.236 160.382  1.00 23.83           C
ATOM   1741  C   LEU A 303     171.779 137.315 161.046  1.00 24.17           C
ATOM   1742  O   LEU A 303     170.759 137.017 160.426  1.00 24.45           O
ATOM   1743  CB  LEU A 303     173.392 137.560 159.128  1.00 23.73           C
ATOM   1744  CG  LEU A 303     174.232 138.495 158.247  1.00 23.31           C
ATOM   1745  CD1 LEU A 303     174.946 137.664 157.195  1.00 23.07           C
ATOM   1746  CD2 LEU A 303     173.373 139.539 157.541  1.00 23.11           C
ATOM   1747  N   LYS A 304     172.041 136.824 162.268  1.00 24.53           N
ATOM   1748  CA  LYS A 304     171.245 135.794 162.964  1.00 24.64           C
ATOM   1749  C   LYS A 304     170.986 134.576 162.060  1.00 25.10           C
ATOM   1750  O   LYS A 304     169.853 134.131 161.910  1.00 25.40           O
ATOM   1751  CB  LYS A 304     169.953 136.407 163.542  1.00 24.88           C
ATOM   1752  CG  LYS A 304     170.152 137.575 164.523  1.00 24.50           C
ATOM   1753  CD  LYS A 304     170.757 137.135 165.863  1.00 25.42           C
ATOM   1754  CE  LYS A 304     170.727 138.250 166.919  1.00 24.98           C
ATOM   1755  NZ  LYS A 304     171.641 139.379 166.602  1.00 24.43           N
ATOM   1756  N   SER A 305     172.036 134.059 161.420  1.00 25.24           N
ATOM   1757  CA  SER A 305     171.954 132.955 160.453  1.00 25.54           C
ATOM   1758  C   SER A 305     173.205 132.074 160.471  1.00 25.29           C
ATOM   1759  O   SER A 305     174.303 132.566 160.705  1.00 25.31           O
ATOM   1760  CB  SER A 305     171.733 133.528 159.052  1.00 25.07           C
ATOM   1761  OG  SER A 305     171.647 132.483 158.103  1.00 25.72           O
ATOM   1762  N   PHE A 306     173.059 130.777 160.188  1.00 25.80           N
ATOM   1763  CA  PHE A 306     174.182 129.830 160.085  1.00 25.60           C
ATOM   1764  C   PHE A 306     174.768 129.749 158.667  1.00 25.08           C
ATOM   1765  O   PHE A 306     175.944 129.432 158.514  1.00 24.62           O
ATOM   1766  CB  PHE A 306     173.743 128.444 160.589  1.00 26.22           C
ATOM   1767  CG  PHE A 306     173.789 128.293 162.100  1.00 27.09           C
ATOM   1768  CD1 PHE A 306     172.993 129.106 162.925  1.00 27.29           C
ATOM   1769  CD2 PHE A 306     174.662 127.364 162.692  1.00 27.98           C
ATOM   1770  CE1 PHE A 306     173.070 129.003 164.321  1.00 27.89           C
ATOM   1771  CE2 PHE A 306     174.738 127.259 164.090  1.00 28.10           C
ATOM   1772  CZ  PHE A 306     173.936 128.073 164.903  1.00 28.51           C
ATOM   1773  N   THR A 307     173.986 130.080 157.636  1.00 24.90           N
ATOM   1774  CA  THR A 307     174.453 130.265 156.249  1.00 24.49           C
ATOM   1775  C   THR A 307     174.548 131.755 155.937  1.00 24.16           C
ATOM   1776  O   THR A 307     173.647 132.516 156.292  1.00 24.26           O
ATOM   1777  CB  THR A 307     173.521 129.561 155.251  1.00 24.42           C
ATOM   1778  OG1 THR A 307     173.643 128.168 155.416  1.00 24.53           O
ATOM   1779  CG2 THR A 307     173.844 129.845 153.784  1.00 24.35           C
ATOM   1780  N   VAL A 308     175.630 132.178 155.285  1.00 23.99           N
ATOM   1781  CA  VAL A 308     175.859 133.572 154.884  1.00 23.65           C
ATOM   1782  C   VAL A 308     176.178 133.629 153.395  1.00 23.22           C
ATOM   1783  O   VAL A 308     177.027 132.885 152.911  1.00 23.08           O
ATOM   1784  CB  VAL A 308     176.973 134.199 155.737  1.00 23.74           C
ATOM   1785  CG1 VAL A 308     177.313 135.617 155.289  1.00 23.08           C
ATOM   1786  CG2 VAL A 308     176.570 134.233 157.214  1.00 23.72           C
ATOM   1787  N   GLU A 309     175.498 134.496 152.653  1.00 23.02           N
ATOM   1788  CA  GLU A 309     175.686 134.672 151.213  1.00 22.80           C
ATOM   1789  C   GLU A 309     176.908 135.541 150.880  1.00 22.21           C
ATOM   1790  O   GLU A 309     177.380 136.319 151.708  1.00 22.18           O
ATOM   1791  CB  GLU A 309     174.423 135.278 150.583  1.00 22.48           C
ATOM   1792  CG  GLU A 309     173.148 134.442 150.795  1.00 22.46           C
ATOM   1793  CD  GLU A 309     172.364 134.759 152.084  1.00 23.68           C
ATOM   1794  OE1 GLU A 309     172.890 135.435 152.998  1.00 23.32           O
ATOM   1795  OE2 GLU A 309     171.195 134.318 152.182  1.00 23.16           O
ATOM   1796  N   LYS A 310     177.397 135.455 149.640  1.00 22.05           N
ATOM   1797  CA  LYS A 310     178.466 136.303 149.090  1.00 21.74           C
ATOM   1798  C   LYS A 310     178.154 137.784 149.310  1.00 21.49           C
ATOM   1799  O   LYS A 310     177.097 138.255 148.894  1.00 21.91           O
ATOM   1800  CB  LYS A 310     178.559 135.974 147.594  1.00 21.57           C
ATOM   1801  CG  LYS A 310     179.558 136.803 146.776  1.00 21.18           C
ATOM   1802  CD  LYS A 310     179.341 136.457 145.298  1.00 20.68           C
ATOM   1803  CE  LYS A 310     180.233 137.273 144.364  1.00 19.90           C
ATOM   1804  NZ  LYS A 310     179.920 136.960 142.944  1.00 19.82           N
ATOM   1805  N   GLY A 311     179.060 138.527 149.935  1.00 21.00           N
ATOM   1806  CA  GLY A 311     178.840 139.945 150.195  1.00 20.72           C
ATOM   1807  C   GLY A 311     179.800 140.557 151.200  1.00 20.23           C
ATOM   1808  O   GLY A 311     180.788 139.948 151.601  1.00 20.41           O
ATOM   1809  N   ILE A 312     179.500 141.790 151.586  1.00 20.14           N
ATOM   1810  CA  ILE A 312     180.201 142.548 152.619  1.00 20.07           C
ATOM   1811  C   ILE A 312     179.208 142.971 153.704  1.00 20.33           C
ATOM   1812  O   ILE A 312     178.192 143.595 153.412  1.00 20.63           O
ATOM   1813  CB  ILE A 312     181.006 143.700 151.984  1.00 19.48           C
ATOM   1814  CG1 ILE A 312     181.815 144.443 153.056  1.00 19.80           C
ATOM   1815  CG2 ILE A 312     180.148 144.671 151.162  1.00 19.59           C
ATOM   1816  CD1 ILE A 312     182.836 145.426 152.473  1.00 18.61           C
ATOM   1817  N   TYR A 313     179.484 142.616 154.956  1.00 20.46           N
ATOM   1818  CA  TYR A 313     178.556 142.777 156.080  1.00 20.77           C
ATOM   1819  C   TYR A 313     179.148 143.649 157.173  1.00 20.66           C
ATOM   1820  O   TYR A 313     180.195 143.320 157.717  1.00 20.93           O
ATOM   1821  CB  TYR A 313     178.187 141.395 156.629  1.00 21.30           C
ATOM   1822  CG  TYR A 313     177.539 140.513 155.592  1.00 21.43           C
ATOM   1823  CD1 TYR A 313     178.288 139.523 154.933  1.00 21.22           C
ATOM   1824  CD2 TYR A 313     176.202 140.741 155.232  1.00 21.90           C
ATOM   1825  CE1 TYR A 313     177.692 138.760 153.916  1.00 21.63           C
ATOM   1826  CE2 TYR A 313     175.605 139.979 154.216  1.00 21.86           C
ATOM   1827  CZ  TYR A 313     176.352 138.987 153.560  1.00 21.79           C
ATOM   1828  OH  TYR A 313     175.787 138.259 152.573  1.00 22.03           O
ATOM   1829  N   GLN A 314     178.499 144.747 157.535  1.00 20.78           N
ATOM   1830  CA  GLN A 314     178.957 145.628 158.602  1.00 20.58           C
ATOM   1831  C   GLN A 314     178.695 144.991 159.973  1.00 20.87           C
ATOM   1832  O   GLN A 314     177.622 145.141 160.551  1.00 20.99           O
ATOM   1833  CB  GLN A 314     178.288 146.993 158.408  1.00 19.90           C
ATOM   1834  CG  GLN A 314     178.778 148.053 159.401  1.00 19.92           C
ATOM   1835  CD  GLN A 314     178.128 149.403 159.115  1.00 19.41           C
ATOM   1836  OE1 GLN A 314     178.744 150.323 158.588  1.00 18.47           O
ATOM   1837  NE2 GLN A 314     176.861 149.567 159.425  1.00 18.70           N
ATOM   1838  N   THR A 315     179.672 144.248 160.491  1.00 20.87           N
ATOM   1839  CA  THR A 315     179.673 143.733 161.869  1.00 21.14           C
ATOM   1840  C   THR A 315     180.105 144.829 162.862  1.00 20.91           C
ATOM   1841  O   THR A 315     180.313 145.979 162.472  1.00 21.27           O
ATOM   1842  CB  THR A 315     180.533 142.462 161.985  1.00 21.84           C
ATOM   1843  OG1 THR A 315     181.904 142.753 161.947  1.00 21.75           O
ATOM   1844  CG2 THR A 315     180.242 141.423 160.904  1.00 22.01           C
ATOM   1845  N   SER A 316     180.196 144.506 164.154  1.00 20.76           N
ATOM   1846  CA  SER A 316     180.371 145.482 165.244  1.00 20.71           C
ATOM   1847  C   SER A 316     181.520 146.483 165.032  1.00 20.56           C
ATOM   1848  O   SER A 316     182.577 146.142 164.510  1.00 20.60           O
ATOM   1849  CB  SER A 316     180.558 144.735 166.569  1.00 20.49           C
ATOM   1850  OG  SER A 316     180.577 145.635 167.660  1.00 20.86           O
ATOM   1851  N   ASN A 317     181.319 147.733 165.447  1.00 20.89           N
ATOM   1852  CA  ASN A 317     182.290 148.821 165.340  1.00 21.09           C
ATOM   1853  C   ASN A 317     183.582 148.509 166.129  1.00 21.47           C
ATOM   1854  O   ASN A 317     183.534 148.285 167.341  1.00 21.49           O
ATOM   1855  CB  ASN A 317     181.555 150.093 165.815  1.00 21.07           C
ATOM   1856  CG  ASN A 317     182.380 151.369 165.789  1.00 19.48           C
ATOM   1857  OD1 ASN A 317     183.369 151.482 165.095  1.00 19.56           O
ATOM   1858  ND2 ASN A 317     181.978 152.379 166.519  1.00 18.99           N
ATOM   1859  N   PHE A 318     184.732 148.504 165.456  1.00 21.98           N
ATOM   1860  CA  PHE A 318     186.054 148.402 166.077  1.00 22.99           C
ATOM   1861  C   PHE A 318     186.345 149.680 166.857  1.00 23.22           C
ATOM   1862  O   PHE A 318     186.051 150.764 166.370  1.00 23.45           O
ATOM   1863  CB  PHE A 318     187.113 148.142 164.987  1.00 23.16           C
ATOM   1864  CG  PHE A 318     188.494 148.728 165.208  1.00 23.85           C
ATOM   1865  CD1 PHE A 318     189.476 148.001 165.905  1.00 24.79           C
ATOM   1866  CD2 PHE A 318     188.809 149.992 164.677  1.00 24.02           C
ATOM   1867  CE1 PHE A 318     190.766 148.535 166.072  1.00 24.47           C
ATOM   1868  CE2 PHE A 318     190.094 150.530 164.855  1.00 24.31           C
ATOM   1869  CZ  PHE A 318     191.074 149.800 165.547  1.00 24.51           C
ATOM   1870  N   ARG A 319     186.936 149.567 168.046  1.00 23.64           N
ATOM   1871  CA  ARG A 319     187.346 150.694 168.895  1.00 24.30           C
ATOM   1872  C   ARG A 319     188.656 150.374 169.596  1.00 25.64           C
ATOM   1873  O   ARG A 319     188.744 149.359 170.289  1.00 26.07           O
ATOM   1874  CB  ARG A 319     186.243 150.986 169.927  1.00 24.28           C
ATOM   1875  CG  ARG A 319     185.176 151.946 169.383  1.00 23.09           C
ATOM   1876  CD  ARG A 319     183.815 151.757 170.042  1.00 23.19           C
ATOM   1877  NE  ARG A 319     183.174 150.506 169.603  1.00 23.51           N
ATOM   1878  CZ  ARG A 319     181.939 150.137 169.868  1.00 23.30           C
ATOM   1879  NH1 ARG A 319     181.124 150.871 170.567  1.00 21.80           N
ATOM   1880  NH2 ARG A 319     181.513 148.993 169.423  1.00 23.43           N
ATOM   1881  N   VAL A 320     189.651 151.247 169.478  1.00 26.15           N
ATOM   1882  CA  VAL A 320     190.883 151.155 170.274  1.00 27.53           C
ATOM   1883  C   VAL A 320     190.542 151.365 171.751  1.00 28.22           C
ATOM   1884  O   VAL A 320     189.884 152.340 172.105  1.00 28.17           O
ATOM   1885  CB  VAL A 320     191.935 152.164 169.788  1.00 27.14           C
ATOM   1886  CG1 VAL A 320     193.205 152.122 170.641  1.00 28.62           C
ATOM   1887  CG2 VAL A 320     192.338 151.877 168.339  1.00 25.86           C
ATOM   1888  N   GLN A 321     190.954 150.441 172.618  1.00 28.87           N
ATOM   1889  CA  GLN A 321     190.623 150.467 174.046  1.00 29.47           C
ATOM   1890  C   GLN A 321     191.593 151.355 174.849  1.00 30.40           C
ATOM   1891  O   GLN A 321     192.764 151.469 174.477  1.00 30.57           O
ATOM   1892  CB  GLN A 321     190.600 149.026 174.588  1.00 29.68           C
ATOM   1893  CG  GLN A 321     189.553 148.142 173.891  1.00 29.13           C
ATOM   1894  CD  GLN A 321     188.135 148.689 174.010  1.00 28.97           C
ATOM   1895  OE1 GLN A 321     187.661 149.032 175.085  1.00 29.04           O
ATOM   1896  NE2 GLN A 321     187.401 148.793 172.925  1.00 27.76           N
ATOM   1897  N   PRO A 322     191.154 151.970 175.964  1.00 31.24           N
ATOM   1898  CA  PRO A 322     192.013 152.792 176.812  1.00 32.45           C
ATOM   1899  C   PRO A 322     193.183 151.993 177.396  1.00 32.67           C
ATOM   1900  O   PRO A 322     192.992 150.952 178.022  1.00 32.42           O
ATOM   1901  CB  PRO A 322     191.099 153.339 177.910  1.00 32.35           C
ATOM   1902  CG  PRO A 322     189.950 152.338 177.974  1.00 31.48           C
ATOM   1903  CD  PRO A 322     189.811 151.907 176.519  1.00 31.02           C
ATOM   1904  N   THR A 323     194.404 152.495 177.211  1.00 33.42           N
ATOM   1905  CA  THR A 323     195.641 151.813 177.638  1.00 34.13           C
ATOM   1906  C   THR A 323     195.894 151.939 179.143  1.00 34.42           C
ATOM   1907  O   THR A 323     196.408 151.020 179.773  1.00 34.86           O
ATOM   1908  CB  THR A 323     196.862 152.387 176.895  1.00 34.50           C
ATOM   1909  OG1 THR A 323     196.619 152.523 175.512  1.00 34.93           O
ATOM   1910  CG2 THR A 323     198.093 151.495 177.038  1.00 34.76           C
ATOM   1911  N   GLU A 324     195.537 153.088 179.719  1.00 34.45           N
ATOM   1912  CA  GLU A 324     195.759 153.489 181.115  1.00 35.01           C
ATOM   1913  C   GLU A 324     194.588 154.360 181.585  1.00 34.82           C
ATOM   1914  O   GLU A 324     193.899 154.949 180.749  1.00 34.73           O
ATOM   1915  CB  GLU A 324     197.057 154.311 181.260  1.00 35.08           C
ATOM   1916  CG  GLU A 324     198.301 153.629 180.674  1.00 35.30           C
ATOM   1917  CD  GLU A 324     199.605 154.371 181.000  1.00 35.57           C
ATOM   1918  OE1 GLU A 324     200.487 154.434 180.113  1.00 35.87           O
ATOM   1919  OE2 GLU A 324     199.776 154.845 182.146  1.00 35.81           O
ATOM   1920  N   SER A 325     194.387 154.498 182.895  1.00 35.16           N
ATOM   1921  CA  SER A 325     193.452 155.469 183.473  1.00 35.53           C
ATOM   1922  C   SER A 325     194.208 156.596 184.185  1.00 35.92           C
ATOM   1923  O   SER A 325     194.866 156.374 185.200  1.00 36.35           O
ATOM   1924  CB  SER A 325     192.461 154.766 184.407  1.00 35.83           C
ATOM   1925  OG  SER A 325     193.126 154.093 185.459  1.00 36.40           O
ATOM   1926  N   ILE A 326     194.075 157.816 183.668  1.00 36.50           N
ATOM   1927  CA  ILE A 326     194.768 159.036 184.105  1.00 37.36           C
ATOM   1928  C   ILE A 326     193.889 159.837 185.072  1.00 37.09           C
ATOM   1929  O   ILE A 326     192.710 160.041 184.802  1.00 36.55           O
ATOM   1930  CB  ILE A 326     195.121 159.875 182.853  1.00 36.94           C
ATOM   1931  CG1 ILE A 326     196.018 159.120 181.855  1.00 36.74           C
ATOM   1932  CG2 ILE A 326     195.741 161.232 183.193  1.00 37.83           C
ATOM   1933  CD1 ILE A 326     197.336 158.595 182.431  1.00 36.81           C
ATOM   1934  N   VAL A 327     194.446 160.344 186.171  1.00 38.19           N
ATOM   1935  CA  VAL A 327     193.753 161.282 187.073  1.00 37.89           C
ATOM   1936  C   VAL A 327     194.533 162.585 187.163  1.00 38.20           C
ATOM   1937  O   VAL A 327     195.704 162.595 187.533  1.00 39.60           O
ATOM   1938  CB  VAL A 327     193.506 160.683 188.466  1.00 38.66           C
ATOM   1939  CG1 VAL A 327     192.755 161.660 189.375  1.00 39.10           C
ATOM   1940  CG2 VAL A 327     192.673 159.403 188.381  1.00 38.79           C
ATOM   1941  N   ARG A 328     193.890 163.701 186.847  1.00 38.21           N
ATOM   1942  CA  ARG A 328     194.476 165.043 186.852  1.00 38.68           C
ATOM   1943  C   ARG A 328     193.576 165.939 187.698  1.00 39.27           C
ATOM   1944  O   ARG A 328     192.452 166.238 187.319  1.00 39.55           O
ATOM   1945  CB  ARG A 328     194.586 165.517 185.397  1.00 38.49           C
ATOM   1946  CG  ARG A 328     195.543 164.691 184.521  1.00 38.17           C
ATOM   1947  CD  ARG A 328     196.971 165.231 184.473  1.00 38.73           C
ATOM   1948  NE  ARG A 328     197.745 164.918 185.682  1.00 38.95           N
ATOM   1949  CZ  ARG A 328     198.734 165.638 186.173  1.00 39.08           C
ATOM   1950  NH1 ARG A 328     199.116 166.771 185.669  1.00 39.54           N
ATOM   1951  NH2 ARG A 328     199.377 165.214 187.214  1.00 39.48           N
ATOM   1952  N   PHE A 329     194.052 166.322 188.868  1.00 39.63           N
ATOM   1953  CA  PHE A 329     193.330 167.076 189.899  1.00 40.66           C
ATOM   1954  C   PHE A 329     194.226 168.244 190.341  1.00 40.94           C
ATOM   1955  O   PHE A 329     195.444 168.159 190.165  1.00 41.20           O
ATOM   1956  CB  PHE A 329     193.024 166.142 191.091  1.00 41.31           C
ATOM   1957  CG  PHE A 329     191.638 165.524 191.157  1.00 40.90           C
ATOM   1958  CD1 PHE A 329     191.077 164.855 190.056  1.00 40.23           C
ATOM   1959  CD2 PHE A 329     190.919 165.571 192.366  1.00 41.01           C
ATOM   1960  CE1 PHE A 329     189.806 164.267 190.156  1.00 40.32           C
ATOM   1961  CE2 PHE A 329     189.648 164.978 192.467  1.00 41.13           C
ATOM   1962  CZ  PHE A 329     189.087 164.332 191.357  1.00 40.30           C
ATOM   1963  N   PRO A 330     193.700 169.326 190.933  1.00 41.11           N
ATOM   1964  CA  PRO A 330     194.549 170.375 191.481  1.00 42.09           C
ATOM   1965  C   PRO A 330     195.415 169.814 192.616  1.00 43.39           C
ATOM   1966  O   PRO A 330     194.935 169.077 193.476  1.00 43.39           O
ATOM   1967  CB  PRO A 330     193.587 171.459 191.967  1.00 42.44           C
ATOM   1968  CG  PRO A 330     192.325 170.675 192.324  1.00 41.90           C
ATOM   1969  CD  PRO A 330     192.308 169.564 191.276  1.00 41.98           C
ATOM   1970  N   ASN A 331     196.696 170.177 192.643  1.00 43.14           N
ATOM   1971  CA  ASN A 331     197.652 169.765 193.676  1.00 43.81           C
ATOM   1972  C   ASN A 331     197.547 170.685 194.903  1.00 45.15           C
ATOM   1973  O   ASN A 331     198.464 171.443 195.213  1.00 45.20           O
ATOM   1974  CB  ASN A 331     199.066 169.677 193.068  1.00 43.65           C
ATOM   1975  CG  ASN A 331     199.553 170.972 192.434  1.00 43.57           C
ATOM   1976  OD1 ASN A 331     198.918 171.468 191.507  1.00 43.98           O
ATOM   1977  ND2 ASN A 331     200.679 171.507 192.876  1.00 43.08           N
ATOM   1978  N   ILE A 332     196.398 170.643 195.580  1.00 46.37           N
ATOM   1979  CA  ILE A 332     196.075 171.472 196.746  1.00 47.45           C
ATOM   1980  C   ILE A 332     195.972 170.607 198.012  1.00 48.53           C
ATOM   1981  O   ILE A 332     195.286 169.589 198.028  1.00 48.14           O
ATOM   1982  CB  ILE A 332     194.842 172.349 196.435  1.00 47.38           C
ATOM   1983  CG1 ILE A 332     194.554 173.390 197.532  1.00 48.79           C
ATOM   1984  CG2 ILE A 332     193.555 171.540 196.191  1.00 47.94           C
ATOM   1985  CD1 ILE A 332     195.672 174.417 197.748  1.00 49.54           C
ATOM   1986  N   THR A 333     196.717 170.969 199.059  1.00 49.05           N
ATOM   1987  CA  THR A 333     197.058 170.054 200.170  1.00 49.43           C
ATOM   1988  C   THR A 333     196.194 170.195 201.426  1.00 49.64           C
ATOM   1989  O   THR A 333     196.118 169.248 202.211  1.00 50.14           O
ATOM   1990  CB  THR A 333     198.530 170.244 200.567  1.00 50.24           C
ATOM   1991  OG1 THR A 333     198.771 171.593 200.908  1.00 50.52           O
ATOM   1992  CG2 THR A 333     199.491 169.873 199.436  1.00 49.96           C
ATOM   1993  N   ASN A 334     195.547 171.344 201.649  1.00 49.68           N
ATOM   1994  CA  ASN A 334     194.769 171.609 202.867  1.00 50.22           C
ATOM   1995  C   ASN A 334     193.585 170.643 203.001  1.00 50.78           C
ATOM   1996  O   ASN A 334     192.827 170.488 202.049  1.00 51.32           O
ATOM   1997  CB  ASN A 334     194.235 173.053 202.842  1.00 50.49           C
ATOM   1998  CG  ASN A 334     195.303 174.108 202.630  1.00 49.97           C
ATOM   1999  OD1 ASN A 334     196.303 174.161 203.332  1.00 50.48           O
ATOM   2000  ND2 ASN A 334     195.128 174.974 201.659  1.00 49.70           N
ATOM   2001  N   LEU A 335     193.344 170.056 204.172  1.00 50.61           N
ATOM   2002  CA  LEU A 335     192.059 169.401 204.450  1.00 52.00           C
ATOM   2003  C   LEU A 335     190.984 170.464 204.723  1.00 52.00           C
ATOM   2004  O   LEU A 335     191.234 171.417 205.464  1.00 52.30           O
ATOM   2005  CB  LEU A 335     192.198 168.407 205.616  1.00 51.82           C
ATOM   2006  CG  LEU A 335     193.193 167.260 205.357  1.00 51.22           C
ATOM   2007  CD1 LEU A 335     193.270 166.363 206.590  1.00 51.87           C
ATOM   2008  CD2 LEU A 335     192.793 166.390 204.164  1.00 50.95           C
ATOM   2009  N   CYS A 336     189.799 170.336 204.120  1.00 52.65           N
ATOM   2010  CA  CYS A 336     188.765 171.374 204.206  1.00 54.09           C
ATOM   2011  C   CYS A 336     188.238 171.602 205.640  1.00 54.98           C
ATOM   2012  O   CYS A 336     188.144 170.653 206.423  1.00 55.49           O
ATOM   2013  CB  CYS A 336     187.610 171.068 203.246  1.00 53.97           C
ATOM   2014  SG  CYS A 336     188.023 171.156 201.486  1.00 50.06           S
ATOM   2015  N   PRO A 337     187.846 172.843 205.993  1.00 55.91           N
ATOM   2016  CA  PRO A 337     187.437 173.238 207.343  1.00 57.49           C
ATOM   2017  C   PRO A 337     186.007 172.799 207.715  1.00 58.37           C
ATOM   2018  O   PRO A 337     185.245 173.557 208.313  1.00 59.15           O
ATOM   2019  CB  PRO A 337     187.639 174.759 207.370  1.00 57.61           C
ATOM   2020  CG  PRO A 337     187.278 175.161 205.944  1.00 57.45           C
ATOM   2021  CD  PRO A 337     187.898 174.024 205.139  1.00 55.61           C
ATOM   2022  N   PHE A 338     185.600 171.574 207.384  1.00 58.17           N
ATOM   2023  CA  PHE A 338     184.267 171.059 207.721  1.00 58.68           C
ATOM   2024  C   PHE A 338     184.028 170.926 209.236  1.00 60.51           C
ATOM   2025  O   PHE A 338     182.885 171.026 209.676  1.00 61.41           O
ATOM   2026  CB  PHE A 338     184.017 169.733 206.988  1.00 58.32           C
ATOM   2027  CG  PHE A 338     183.782 169.792 205.483  1.00 57.13           C
ATOM   2028  CD1 PHE A 338     183.588 168.581 204.795  1.00 55.93           C
ATOM   2029  CD2 PHE A 338     183.687 171.008 204.770  1.00 57.24           C
ATOM   2030  CE1 PHE A 338     183.287 168.577 203.422  1.00 54.73           C
ATOM   2031  CE2 PHE A 338     183.391 171.001 203.396  1.00 55.53           C
ATOM   2032  CZ  PHE A 338     183.192 169.788 202.721  1.00 54.70           C
ATOM   2033  N   GLY A 339     185.069 170.823 210.066  1.00 60.32           N
ATOM   2034  CA  GLY A 339     184.918 170.947 211.522  1.00 61.33           C
ATOM   2035  C   GLY A 339     184.306 172.291 211.940  1.00 61.42           C
ATOM   2036  O   GLY A 339     183.396 172.335 212.765  1.00 62.58           O
ATOM   2037  N   GLU A 340     184.714 173.384 211.294  1.00 60.43           N
ATOM   2038  CA  GLU A 340     184.141 174.720 211.509  1.00 60.96           C
ATOM   2039  C   GLU A 340     182.709 174.857 210.957  1.00 61.71           C
ATOM   2040  O   GLU A 340     181.987 175.774 211.346  1.00 61.92           O
ATOM   2041  CB  GLU A 340     185.035 175.788 210.860  1.00 60.63           C
ATOM   2042  CG  GLU A 340     186.414 175.935 211.530  1.00 60.12           C
ATOM   2043  CD  GLU A 340     187.306 176.992 210.850  1.00 60.13           C
ATOM   2044  OE1 GLU A 340     186.916 177.519 209.786  1.00 59.92           O
ATOM   2045  OE2 GLU A 340     188.401 177.311 211.375  1.00 60.38           O
ATOM   2046  N   VAL A 341     182.284 173.964 210.056  1.00 61.41           N
ATOM   2047  CA  VAL A 341     180.917 173.922 209.515  1.00 62.39           C
ATOM   2048  C   VAL A 341     179.978 173.157 210.447  1.00 63.20           C
ATOM   2049  O   VAL A 341     178.978 173.704 210.899  1.00 64.01           O
ATOM   2050  CB  VAL A 341     180.894 173.310 208.101  1.00 61.36           C
ATOM   2051  CG1 VAL A 341     179.471 173.158 207.565  1.00 62.19           C
ATOM   2052  CG2 VAL A 341     181.672 174.167 207.102  1.00 60.56           C
ATOM   2053  N   PHE A 342     180.281 171.888 210.736  1.00 62.37           N
ATOM   2054  CA  PHE A 342     179.369 170.993 211.456  1.00 63.18           C
ATOM   2055  C   PHE A 342     179.486 171.098 212.982  1.00 64.32           C
ATOM   2056  O   PHE A 342     178.497 170.874 213.676  1.00 64.67           O
ATOM   2057  CB  PHE A 342     179.594 169.550 210.981  1.00 63.13           C
ATOM   2058  CG  PHE A 342     179.180 169.320 209.539  1.00 62.62           C
ATOM   2059  CD1 PHE A 342     180.098 169.519 208.493  1.00 61.61           C
ATOM   2060  CD2 PHE A 342     177.861 168.940 209.236  1.00 63.00           C
ATOM   2061  CE1 PHE A 342     179.694 169.395 207.156  1.00 60.72           C
ATOM   2062  CE2 PHE A 342     177.459 168.791 207.899  1.00 62.31           C
ATOM   2063  CZ  PHE A 342     178.372 169.036 206.861  1.00 60.81           C
ATOM   2064  N   ASN A 343     180.661 171.463 213.512  1.00 64.24           N
ATOM   2065  CA  ASN A 343     180.969 171.456 214.949  1.00 64.62           C
ATOM   2066  C   ASN A 343     181.325 172.850 215.510  1.00 65.36           C
ATOM   2067  O   ASN A 343     182.018 172.964 216.523  1.00 66.20           O
ATOM   2068  CB  ASN A 343     182.033 170.373 215.236  1.00 65.12           C
ATOM   2069  CG  ASN A 343     181.515 168.948 215.108  1.00 65.16           C
ATOM   2070  OD1 ASN A 343     180.331 168.680 215.294  1.00 65.18           O
ATOM   2071  ND2 ASN A 343     182.424 168.017 214.856  1.00 64.91           N
ATOM   2072  N   ALA A 344     180.812 173.924 214.903  1.00 65.81           N
ATOM   2073  CA  ALA A 344     180.758 175.234 215.554  1.00 66.54           C
ATOM   2074  C   ALA A 344     179.851 175.192 216.801  1.00 67.76           C
ATOM   2075  O   ALA A 344     178.819 174.513 216.809  1.00 67.73           O
ATOM   2076  CB  ALA A 344     180.274 176.280 214.544  1.00 66.08           C
ATOM   2077  N   THR A 345     180.210 175.923 217.859  1.00 68.23           N
ATOM   2078  CA  THR A 345     179.531 175.823 219.167  1.00 69.00           C
ATOM   2079  C   THR A 345     178.060 176.243 219.098  1.00 69.23           C
ATOM   2080  O   THR A 345     177.195 175.567 219.660  1.00 69.90           O
ATOM   2081  CB  THR A 345     180.276 176.648 220.230  1.00 69.53           C
ATOM   2082  OG1 THR A 345     181.645 176.304 220.232  1.00 69.30           O
ATOM   2083  CG2 THR A 345     179.751 176.391 221.642  1.00 69.79           C
ATOM   2084  N   ARG A 346     177.744 177.312 218.358  1.00 68.73           N
ATOM   2085  CA  ARG A 346     176.370 177.765 218.070  1.00 69.27           C
ATOM   2086  C   ARG A 346     176.211 178.121 216.591  1.00 68.91           C
ATOM   2087  O   ARG A 346     177.038 178.834 216.024  1.00 68.76           O
ATOM   2088  CB  ARG A 346     176.002 178.969 218.964  1.00 69.66           C
ATOM   2089  CG  ARG A 346     175.999 178.682 220.476  1.00 69.99           C
ATOM   2090  CD  ARG A 346     174.922 177.673 220.895  1.00 70.47           C
ATOM   2091  NE  ARG A 346     174.970 177.409 222.346  1.00 71.15           N
ATOM   2092  CZ  ARG A 346     175.492 176.364 222.965  1.00 71.21           C
ATOM   2093  NH1 ARG A 346     176.132 175.414 222.345  1.00 70.73           N
ATOM   2094  NH2 ARG A 346     175.394 176.260 224.256  1.00 70.86           N
ATOM   2095  N   PHE A 347     175.130 177.644 215.980  1.00 69.15           N
ATOM   2096  CA  PHE A 347     174.725 177.997 214.615  1.00 68.55           C
ATOM   2097  C   PHE A 347     173.918 179.305 214.600  1.00 69.08           C
ATOM   2098  O   PHE A 347     173.294 179.666 215.601  1.00 69.17           O
ATOM   2099  CB  PHE A 347     173.895 176.847 214.023  1.00 67.94           C
ATOM   2100  CG  PHE A 347     174.655 175.661 213.451  1.00 68.40           C
ATOM   2101  CD1 PHE A 347     175.996 175.385 213.791  1.00 67.86           C
ATOM   2102  CD2 PHE A 347     174.008 174.844 212.504  1.00 66.04           C
ATOM   2103  CE1 PHE A 347     176.675 174.319 213.178  1.00 67.15           C
ATOM   2104  CE2 PHE A 347     174.689 173.786 211.884  1.00 66.37           C
ATOM   2105  CZ  PHE A 347     176.025 173.527 212.220  1.00 65.84           C
ATOM   2106  N   ALA A 348     173.892 179.992 213.457  1.00 67.89           N
ATOM   2107  CA  ALA A 348     173.076 181.187 213.243  1.00 68.40           C
ATOM   2108  C   ALA A 348     171.569 180.876 213.133  1.00 68.75           C
ATOM   2109  O   ALA A 348     171.154 179.759 212.816  1.00 68.12           O
ATOM   2110  CB  ALA A 348     173.595 181.908 211.995  1.00 66.88           C
ATOM   2111  N   SER A 349     170.732 181.880 213.388  1.00 68.95           N
ATOM   2112  CA  SER A 349     169.270 181.757 213.319  1.00 69.62           C
ATOM   2113  C   SER A 349     168.778 181.768 211.869  1.00 69.40           C
ATOM   2114  O   SER A 349     169.326 182.484 211.034  1.00 68.36           O
ATOM   2115  CB  SER A 349     168.606 182.867 214.147  1.00 70.93           C
ATOM   2116  OG  SER A 349     169.156 182.863 215.453  1.00 71.88           O
ATOM   2117  N   VAL A 350     167.727 181.008 211.542  1.00 69.52           N
ATOM   2118  CA  VAL A 350     167.281 180.821 210.148  1.00 69.24           C
ATOM   2119  C   VAL A 350     166.796 182.103 209.454  1.00 68.51           C
ATOM   2120  O   VAL A 350     166.848 182.174 208.234  1.00 68.41           O
ATOM   2121  CB  VAL A 350     166.253 179.676 210.053  1.00 68.97           C
ATOM   2122  CG1 VAL A 350     164.916 180.027 210.708  1.00 70.05           C
ATOM   2123  CG2 VAL A 350     165.973 179.246 208.613  1.00 68.54           C
ATOM   2124  N   TYR A 351     166.406 183.167 210.169  1.00 70.52           N
ATOM   2125  CA  TYR A 351     166.148 184.462 209.507  1.00 70.15           C
ATOM   2126  C   TYR A 351     167.413 185.101 208.888  1.00 69.43           C
ATOM   2127  O   TYR A 351     167.312 185.896 207.955  1.00 68.99           O
ATOM   2128  CB  TYR A 351     165.450 185.438 210.469  1.00 71.10           C
ATOM   2129  CG  TYR A 351     166.357 186.356 211.263  1.00 71.04           C
ATOM   2130  CD1 TYR A 351     166.627 187.654 210.787  1.00 70.20           C
ATOM   2131  CD2 TYR A 351     166.937 185.912 212.464  1.00 71.68           C
ATOM   2132  CE1 TYR A 351     167.481 188.506 211.511  1.00 70.07           C
ATOM   2133  CE2 TYR A 351     167.797 186.759 213.189  1.00 71.14           C
ATOM   2134  CZ  TYR A 351     168.074 188.057 212.708  1.00 70.09           C
ATOM   2135  OH  TYR A 351     168.917 188.875 213.389  1.00 69.59           O
ATOM   2136  N   ALA A 352     168.597 184.745 209.397  1.00 68.07           N
ATOM   2137  CA  ALA A 352     169.891 185.357 209.101  1.00 68.88           C
ATOM   2138  C   ALA A 352     170.993 184.289 208.980  1.00 67.81           C
ATOM   2139  O   ALA A 352     172.087 184.436 209.527  1.00 67.95           O
ATOM   2140  CB  ALA A 352     170.190 186.400 210.185  1.00 69.35           C
ATOM   2141  N   TRP A 353     170.692 183.194 208.277  1.00 67.48           N
ATOM   2142  CA  TRP A 353     171.559 182.021 208.123  1.00 66.10           C
ATOM   2143  C   TRP A 353     172.967 182.384 207.637  1.00 65.28           C
ATOM   2144  O   TRP A 353     173.158 183.372 206.923  1.00 65.62           O
ATOM   2145  CB  TRP A 353     170.868 181.016 207.190  1.00 65.87           C
ATOM   2146  CG  TRP A 353     170.338 181.558 205.896  1.00 65.32           C
ATOM   2147  CD1 TRP A 353     169.063 181.950 205.685  1.00 66.14           C
ATOM   2148  CD2 TRP A 353     171.022 181.767 204.623  1.00 64.35           C
ATOM   2149  NE1 TRP A 353     168.910 182.400 204.394  1.00 65.37           N
ATOM   2150  CE2 TRP A 353     170.076 182.272 203.681  1.00 64.79           C
ATOM   2151  CE3 TRP A 353     172.334 181.551 204.153  1.00 64.08           C
ATOM   2152  CZ2 TRP A 353     170.410 182.555 202.354  1.00 63.90           C
ATOM   2153  CZ3 TRP A 353     172.675 181.838 202.819  1.00 62.33           C
ATOM   2154  CH2 TRP A 353     171.726 182.347 201.922  1.00 62.66           C
ATOM   2155  N   ASN A 354     173.971 181.605 208.044  1.00 64.47           N
ATOM   2156  CA  ASN A 354     175.377 181.923 207.799  1.00 63.73           C
ATOM   2157  C   ASN A 354     175.940 181.052 206.669  1.00 62.25           C
ATOM   2158  O   ASN A 354     175.811 179.832 206.715  1.00 62.49           O
ATOM   2159  CB  ASN A 354     176.145 181.742 209.119  1.00 63.50           C
ATOM   2160  CG  ASN A 354     177.611 182.124 209.012  1.00 64.41           C
ATOM   2161  OD1 ASN A 354     178.024 182.888 208.153  1.00 64.85           O
ATOM   2162  ND2 ASN A 354     178.447 181.605 209.878  1.00 64.67           N
ATOM   2163  N   ARG A 355     176.578 181.662 205.667  1.00 60.84           N
ATOM   2164  CA  ARG A 355     177.183 180.967 204.522  1.00 59.35           C
ATOM   2165  C   ARG A 355     178.700 180.964 204.673  1.00 58.13           C
ATOM   2166  O   ARG A 355     179.323 182.025 204.646  1.00 58.02           O
ATOM   2167  CB  ARG A 355     176.720 181.673 203.237  1.00 59.27           C
ATOM   2168  CG  ARG A 355     177.057 180.952 201.919  1.00 57.39           C
ATOM   2169  CD  ARG A 355     176.345 181.675 200.762  1.00 57.24           C
ATOM   2170  NE  ARG A 355     176.208 180.870 199.528  1.00 55.31           N
ATOM   2171  CZ  ARG A 355     175.086 180.301 199.112  1.00 55.72           C
ATOM   2172  NH1 ARG A 355     174.104 180.027 199.910  1.00 57.97           N
ATOM   2173  NH2 ARG A 355     174.903 179.985 197.864  1.00 54.44           N
ATOM   2174  N   LYS A 356     179.311 179.784 204.774  1.00 57.72           N
ATOM   2175  CA  LYS A 356     180.772 179.633 204.739  1.00 57.42           C
ATOM   2176  C   LYS A 356     181.177 179.219 203.333  1.00 55.84           C
ATOM   2177  O   LYS A 356     180.682 178.217 202.823  1.00 55.54           O
ATOM   2178  CB  LYS A 356     181.232 178.611 205.794  1.00 57.44           C
ATOM   2179  CG  LYS A 356     182.762 178.629 205.972  1.00 57.90           C
ATOM   2180  CD  LYS A 356     183.204 177.564 206.986  1.00 59.40           C
ATOM   2181  CE  LYS A 356     184.715 177.536 207.266  1.00 58.57           C
ATOM   2182  NZ  LYS A 356     185.185 178.720 208.036  1.00 59.58           N
ATOM   2183  N   ARG A 357     182.077 179.966 202.699  1.00 55.48           N
ATOM   2184  CA  ARG A 357     182.749 179.529 201.472  1.00 54.08           C
ATOM   2185  C   ARG A 357     183.865 178.557 201.836  1.00 53.79           C
ATOM   2186  O   ARG A 357     184.753 178.890 202.618  1.00 54.80           O
ATOM   2187  CB  ARG A 357     183.279 180.749 200.706  1.00 53.65           C
ATOM   2188  CG  ARG A 357     183.994 180.344 199.408  1.00 52.37           C
ATOM   2189  CD  ARG A 357     184.533 181.577 198.682  1.00 52.11           C
ATOM   2190  NE  ARG A 357     185.314 181.189 197.494  1.00 51.40           N
ATOM   2191  CZ  ARG A 357     186.332 181.839 196.965  1.00 51.47           C
ATOM   2192  NH1 ARG A 357     186.767 182.968 197.439  1.00 51.44           N
ATOM   2193  NH2 ARG A 357     186.933 181.342 195.928  1.00 50.79           N
ATOM   2194  N   ILE A 358     183.847 177.387 201.218  1.00 53.10           N
ATOM   2195  CA  ILE A 358     184.941 176.425 201.220  1.00 52.56           C
ATOM   2196  C   ILE A 358     185.620 176.505 199.848  1.00 51.66           C
ATOM   2197  O   ILE A 358     184.955 176.481 198.809  1.00 51.79           O
ATOM   2198  CB  ILE A 358     184.412 175.020 201.584  1.00 52.87           C
ATOM   2199  CG1 ILE A 358     183.830 174.987 203.017  1.00 54.04           C
ATOM   2200  CG2 ILE A 358     185.542 173.990 201.500  1.00 53.06           C
ATOM   2201  CD1 ILE A 358     182.301 175.059 203.039  1.00 54.53           C
ATOM   2202  N   SER A 359     186.944 176.646 199.851  1.00 51.77           N
ATOM   2203  CA  SER A 359     187.792 176.752 198.661  1.00 50.26           C
ATOM   2204  C   SER A 359     189.231 176.349 198.999  1.00 50.13           C
ATOM   2205  O   SER A 359     189.622 176.333 200.165  1.00 50.17           O
ATOM   2206  CB  SER A 359     187.740 178.171 198.079  1.00 50.42           C
ATOM   2207  OG  SER A 359     188.425 179.106 198.889  1.00 50.51           O
ATOM   2208  N   ASN A 360     190.033 176.047 197.979  1.00 49.55           N
ATOM   2209  CA  ASN A 360     191.473 175.770 198.100  1.00 49.88           C
ATOM   2210  C   ASN A 360     191.814 174.631 199.090  1.00 50.17           C
ATOM   2211  O   ASN A 360     192.716 174.762 199.922  1.00 50.05           O
ATOM   2212  CB  ASN A 360     192.245 177.081 198.367  1.00 49.99           C
ATOM   2213  CG  ASN A 360     191.829 178.225 197.462  1.00 49.78           C
ATOM   2214  OD1 ASN A 360     190.899 178.965 197.754  1.00 49.52           O
ATOM   2215  ND2 ASN A 360     192.472 178.388 196.330  1.00 49.78           N
ATOM   2216  N   CYS A 361     191.095 173.508 199.008  1.00 50.02           N
ATOM   2217  CA  CYS A 361     191.235 172.382 199.933  1.00 49.53           C
ATOM   2218  C   CYS A 361     190.669 171.061 199.376  1.00 49.54           C
ATOM   2219  O   CYS A 361     189.942 171.035 198.383  1.00 49.58           O
ATOM   2220  CB  CYS A 361     190.565 172.766 201.261  1.00 51.14           C
ATOM   2221  SG  CYS A 361     188.779 173.013 201.177  1.00 51.06           S
ATOM   2222  N   VAL A 362     191.002 169.953 200.037  1.00 50.73           N
ATOM   2223  CA  VAL A 362     190.506 168.599 199.778  1.00 50.35           C
ATOM   2224  C   VAL A 362     189.504 168.184 200.853  1.00 50.29           C
ATOM   2225  O   VAL A 362     189.790 168.301 202.044  1.00 51.17           O
ATOM   2226  CB  VAL A 362     191.680 167.607 199.697  1.00 49.27           C
ATOM   2227  CG1 VAL A 362     191.255 166.138 199.791  1.00 48.94           C
ATOM   2228  CG2 VAL A 362     192.413 167.791 198.366  1.00 49.47           C
ATOM   2229  N   ALA A 363     188.342 167.679 200.445  1.00 50.17           N
ATOM   2230  CA  ALA A 363     187.297 167.173 201.334  1.00 50.62           C
ATOM   2231  C   ALA A 363     186.996 165.696 201.056  1.00 50.52           C
ATOM   2232  O   ALA A 363     186.589 165.338 199.954  1.00 49.75           O
ATOM   2233  CB  ALA A 363     186.033 168.016 201.150  1.00 50.91           C
ATOM   2234  N   ASP A 364     187.134 164.833 202.061  1.00 51.09           N
ATOM   2235  CA  ASP A 364     186.580 163.480 202.010  1.00 51.56           C
ATOM   2236  C   ASP A 364     185.138 163.498 202.529  1.00 52.22           C
ATOM   2237  O   ASP A 364     184.891 163.485 203.735  1.00 53.01           O
ATOM   2238  CB  ASP A 364     187.480 162.520 202.795  1.00 51.90           C
ATOM   2239  CG  ASP A 364     186.968 161.071 202.779  1.00 52.42           C
ATOM   2240  OD1 ASP A 364     185.923 160.791 202.145  1.00 53.03           O
ATOM   2241  OD2 ASP A 364     187.645 160.210 203.382  1.00 53.60           O
ATOM   2242  N   TYR A 365     184.167 163.503 201.622  1.00 52.14           N
ATOM   2243  CA  TYR A 365     182.748 163.521 201.971  1.00 52.54           C
ATOM   2244  C   TYR A 365     182.293 162.248 202.690  1.00 54.42           C
ATOM   2245  O   TYR A 365     181.270 162.267 203.374  1.00 55.24           O
ATOM   2246  CB  TYR A 365     181.921 163.761 200.707  1.00 51.02           C
ATOM   2247  CG  TYR A 365     182.211 165.109 200.084  1.00 50.43           C
ATOM   2248  CD1 TYR A 365     183.231 165.236 199.122  1.00 50.20           C
ATOM   2249  CD2 TYR A 365     181.519 166.248 200.534  1.00 51.84           C
ATOM   2250  CE1 TYR A 365     183.579 166.503 198.628  1.00 50.33           C
ATOM   2251  CE2 TYR A 365     181.863 167.517 200.041  1.00 52.12           C
ATOM   2252  CZ  TYR A 365     182.903 167.646 199.101  1.00 51.40           C
ATOM   2253  OH  TYR A 365     183.261 168.875 198.657  1.00 51.38           O
ATOM   2254  N   SER A 366     183.063 161.157 202.627  1.00 53.91           N
ATOM   2255  CA  SER A 366     182.771 159.952 203.407  1.00 54.82           C
ATOM   2256  C   SER A 366     182.838 160.231 204.908  1.00 56.40           C
ATOM   2257  O   SER A 366     182.046 159.676 205.661  1.00 57.37           O
ATOM   2258  CB  SER A 366     183.749 158.824 203.074  1.00 54.54           C
ATOM   2259  OG  SER A 366     183.823 158.623 201.676  1.00 53.99           O
ATOM   2260  N   VAL A 367     183.713 161.142 205.353  1.00 55.77           N
ATOM   2261  CA  VAL A 367     183.817 161.540 206.770  1.00 56.97           C
ATOM   2262  C   VAL A 367     182.492 162.110 207.288  1.00 57.92           C
ATOM   2263  O   VAL A 367     182.145 161.913 208.450  1.00 58.70           O
ATOM   2264  CB  VAL A 367     184.963 162.555 206.963  1.00 56.80           C
ATOM   2265  CG1 VAL A 367     185.088 163.063 208.403  1.00 60.24           C
ATOM   2266  CG2 VAL A 367     186.305 161.924 206.577  1.00 55.80           C
ATOM   2267  N   LEU A 368     181.719 162.763 206.415  1.00 57.40           N
ATOM   2268  CA  LEU A 368     180.360 163.195 206.717  1.00 58.40           C
ATOM   2269  C   LEU A 368     179.366 162.045 206.512  1.00 58.58           C
ATOM   2270  O   LEU A 368     178.695 161.629 207.451  1.00 59.64           O
ATOM   2271  CB  LEU A 368     179.979 164.414 205.858  1.00 58.08           C
ATOM   2272  CG  LEU A 368     180.970 165.588 205.857  1.00 58.45           C
ATOM   2273  CD1 LEU A 368     180.403 166.677 204.952  1.00 57.64           C
ATOM   2274  CD2 LEU A 368     181.195 166.154 207.256  1.00 60.23           C
ATOM   2275  N   TYR A 369     179.273 161.505 205.294  1.00 58.02           N
ATOM   2276  CA  TYR A 369     178.180 160.613 204.899  1.00 58.39           C
ATOM   2277  C   TYR A 369     178.166 159.270 205.647  1.00 58.92           C
ATOM   2278  O   TYR A 369     177.097 158.719 205.907  1.00 59.57           O
ATOM   2279  CB  TYR A 369     178.238 160.397 203.382  1.00 57.50           C
ATOM   2280  CG  TYR A 369     177.107 159.540 202.844  1.00 57.73           C
ATOM   2281  CD1 TYR A 369     175.773 159.944 203.040  1.00 57.51           C
ATOM   2282  CD2 TYR A 369     177.380 158.333 202.170  1.00 57.81           C
ATOM   2283  CE1 TYR A 369     174.710 159.147 202.575  1.00 57.61           C
ATOM   2284  CE2 TYR A 369     176.320 157.531 201.703  1.00 57.15           C
ATOM   2285  CZ  TYR A 369     174.983 157.934 201.908  1.00 57.99           C
ATOM   2286  OH  TYR A 369     173.960 157.161 201.455  1.00 59.70           O
ATOM   2287  N   ASN A 370     179.330 158.749 206.048  1.00 58.85           N
ATOM   2288  CA  ASN A 370     179.421 157.513 206.830  1.00 59.53           C
ATOM   2289  C   ASN A 370     178.983 157.699 208.296  1.00 61.01           C
ATOM   2290  O   ASN A 370     178.755 156.710 208.995  1.00 61.54           O
ATOM   2291  CB  ASN A 370     180.859 156.964 206.774  1.00 59.90           C
ATOM   2292  CG  ASN A 370     181.348 156.572 205.388  1.00 59.33           C
ATOM   2293  OD1 ASN A 370     180.654 156.642 204.385  1.00 60.77           O
ATOM   2294  ND2 ASN A 370     182.572 156.108 205.297  1.00 58.69           N
ATOM   2295  N   SER A 371     178.888 158.939 208.789  1.00 60.28           N
ATOM   2296  CA  SER A 371     178.554 159.221 210.186  1.00 61.53           C
ATOM   2297  C   SER A 371     177.099 158.872 210.517  1.00 62.30           C
ATOM   2298  O   SER A 371     176.173 159.265 209.806  1.00 62.33           O
ATOM   2299  CB  SER A 371     178.820 160.692 210.512  1.00 61.49           C
ATOM   2300  OG  SER A 371     178.633 160.904 211.897  1.00 62.49           O
ATOM   2301  N   ALA A 372     176.875 158.202 211.649  1.00 63.28           N
ATOM   2302  CA  ALA A 372     175.536 157.953 212.190  1.00 63.18           C
ATOM   2303  C   ALA A 372     174.840 159.231 212.717  1.00 63.09           C
ATOM   2304  O   ALA A 372     173.647 159.208 213.023  1.00 63.51           O
ATOM   2305  CB  ALA A 372     175.663 156.890 213.287  1.00 63.12           C
ATOM   2306  N   SER A 373     175.572 160.346 212.839  1.00 63.71           N
ATOM   2307  CA  SER A 373     175.097 161.600 213.442  1.00 63.75           C
ATOM   2308  C   SER A 373     173.972 162.306 212.678  1.00 63.48           C
ATOM   2309  O   SER A 373     173.288 163.137 213.270  1.00 64.29           O
ATOM   2310  CB  SER A 373     176.273 162.574 213.600  1.00 64.30           C
ATOM   2311  OG  SER A 373     176.867 162.883 212.347  1.00 63.47           O
ATOM   2312  N   PHE A 374     173.766 162.019 211.388  1.00 63.81           N
ATOM   2313  CA  PHE A 374     172.864 162.805 210.540  1.00 64.19           C
ATOM   2314  C   PHE A 374     171.512 162.117 210.330  1.00 64.29           C
ATOM   2315  O   PHE A 374     171.437 160.980 209.866  1.00 64.38           O
ATOM   2316  CB  PHE A 374     173.574 163.180 209.232  1.00 63.27           C
ATOM   2317  CG  PHE A 374     174.875 163.940 209.448  1.00 63.26           C
ATOM   2318  CD1 PHE A 374     176.086 163.462 208.914  1.00 62.16           C
ATOM   2319  CD2 PHE A 374     174.881 165.115 210.224  1.00 63.67           C
ATOM   2320  CE1 PHE A 374     177.286 164.154 209.158  1.00 61.67           C
ATOM   2321  CE2 PHE A 374     176.082 165.799 210.475  1.00 63.38           C
ATOM   2322  CZ  PHE A 374     177.287 165.320 209.939  1.00 62.44           C
ATOM   2323  N   SER A 375     170.432 162.826 210.668  1.00 64.52           N
ATOM   2324  CA  SER A 375     169.043 162.363 210.541  1.00 64.53           C
ATOM   2325  C   SER A 375     168.561 162.352 209.087  1.00 64.20           C
ATOM   2326  O   SER A 375     167.693 161.556 208.730  1.00 64.50           O
ATOM   2327  CB  SER A 375     168.112 163.263 211.365  1.00 65.46           C
ATOM   2328  OG  SER A 375     168.555 163.362 212.710  1.00 66.69           O
ATOM   2329  N   THR A 376     169.137 163.201 208.233  1.00 64.07           N
ATOM   2330  CA  THR A 376     169.017 163.118 206.771  1.00 63.17           C
ATOM   2331  C   THR A 376     170.263 163.683 206.083  1.00 62.04           C
ATOM   2332  O   THR A 376     170.985 164.498 206.661  1.00 62.36           O
ATOM   2333  CB  THR A 376     167.723 163.780 206.265  1.00 63.23           C
ATOM   2334  OG1 THR A 376     167.571 163.545 204.884  1.00 61.92           O
ATOM   2335  CG2 THR A 376     167.677 165.292 206.470  1.00 63.66           C
ATOM   2336  N   PHE A 377     170.506 163.236 204.850  1.00 60.90           N
ATOM   2337  CA  PHE A 377     171.624 163.617 203.981  1.00 59.98           C
ATOM   2338  C   PHE A 377     171.133 163.654 202.517  1.00 58.69           C
ATOM   2339  O   PHE A 377     171.763 163.125 201.604  1.00 58.10           O
ATOM   2340  CB  PHE A 377     172.798 162.646 204.225  1.00 59.12           C
ATOM   2341  CG  PHE A 377     174.195 163.201 203.997  1.00 59.02           C
ATOM   2342  CD1 PHE A 377     175.026 163.431 205.108  1.00 59.31           C
ATOM   2343  CD2 PHE A 377     174.707 163.422 202.702  1.00 58.44           C
ATOM   2344  CE1 PHE A 377     176.342 163.887 204.931  1.00 58.79           C
ATOM   2345  CE2 PHE A 377     176.019 163.890 202.524  1.00 57.60           C
ATOM   2346  CZ  PHE A 377     176.840 164.122 203.639  1.00 58.11           C
ATOM   2347  N   LYS A 378     169.920 164.165 202.277  1.00 58.33           N
ATOM   2348  CA  LYS A 378     169.292 164.141 200.947  1.00 57.51           C
ATOM   2349  C   LYS A 378     170.067 165.022 199.963  1.00 56.76           C
ATOM   2350  O   LYS A 378     170.326 166.186 200.257  1.00 56.28           O
ATOM   2351  CB  LYS A 378     167.821 164.571 201.066  1.00 57.11           C
ATOM   2352  CG  LYS A 378     167.058 164.573 199.731  1.00 56.28           C
ATOM   2353  CD  LYS A 378     166.947 163.195 199.062  1.00 56.41           C
ATOM   2354  CE  LYS A 378     166.171 163.320 197.745  1.00 57.15           C
ATOM   2355  NZ  LYS A 378     166.019 162.003 197.077  1.00 54.58           N
ATOM   2356  N   CYS A 379     170.395 164.488 198.788  1.00 56.13           N
ATOM   2357  CA  CYS A 379     171.151 165.187 197.750  1.00 55.30           C
ATOM   2358  C   CYS A 379     170.380 165.296 196.430  1.00 54.81           C
ATOM   2359  O   CYS A 379     169.548 164.450 196.103  1.00 54.61           O
ATOM   2360  CB  CYS A 379     172.505 164.512 197.532  1.00 52.30           C
ATOM   2361  SG  CYS A 379     173.597 164.391 198.969  1.00 52.09           S
ATOM   2362  N   TYR A 380     170.679 166.348 195.675  1.00 54.21           N
ATOM   2363  CA  TYR A 380     170.029 166.754 194.434  1.00 54.42           C
ATOM   2364  C   TYR A 380     171.100 167.003 193.372  1.00 53.38           C
ATOM   2365  O   TYR A 380     172.117 167.632 193.658  1.00 52.03           O
ATOM   2366  CB  TYR A 380     169.209 168.026 194.696  1.00 54.66           C
ATOM   2367  CG  TYR A 380     168.213 167.903 195.832  1.00 55.32           C
ATOM   2368  CD1 TYR A 380     168.612 168.197 197.149  1.00 56.13           C
ATOM   2369  CD2 TYR A 380     166.902 167.459 195.578  1.00 55.59           C
ATOM   2370  CE1 TYR A 380     167.708 168.043 198.213  1.00 56.67           C
ATOM   2371  CE2 TYR A 380     165.993 167.303 196.640  1.00 56.25           C
ATOM   2372  CZ  TYR A 380     166.398 167.592 197.960  1.00 56.89           C
ATOM   2373  OH  TYR A 380     165.535 167.425 198.991  1.00 57.47           O
ATOM   2374  N   GLY A 381     170.919 166.484 192.158  1.00 52.58           N
ATOM   2375  CA  GLY A 381     171.895 166.594 191.062  1.00 50.80           C
ATOM   2376  C   GLY A 381     173.188 165.782 191.231  1.00 48.11           C
ATOM   2377  O   GLY A 381     173.900 165.586 190.253  1.00 45.89           O
ATOM   2378  N   VAL A 382     173.474 165.273 192.431  1.00 46.31           N
ATOM   2379  CA  VAL A 382     174.614 164.414 192.795  1.00 43.76           C
ATOM   2380  C   VAL A 382     174.165 163.368 193.819  1.00 43.53           C
ATOM   2381  O   VAL A 382     173.266 163.634 194.615  1.00 46.55           O
ATOM   2382  CB  VAL A 382     175.801 165.215 193.372  1.00 43.20           C
ATOM   2383  CG1 VAL A 382     176.469 166.102 192.321  1.00 42.24           C
ATOM   2384  CG2 VAL A 382     175.425 166.100 194.565  1.00 44.81           C
ATOM   2385  N   SER A 383     174.802 162.197 193.841  1.00 44.05           N
ATOM   2386  CA  SER A 383     174.559 161.145 194.843  1.00 45.22           C
ATOM   2387  C   SER A 383     175.723 161.099 195.839  1.00 47.46           C
ATOM   2388  O   SER A 383     176.875 161.135 195.408  1.00 48.12           O
ATOM   2389  CB  SER A 383     174.406 159.771 194.189  1.00 43.03           C
ATOM   2390  OG  SER A 383     173.450 159.771 193.150  1.00 37.36           O
ATOM   2391  N   PRO A 384     175.487 161.010 197.161  1.00 44.13           N
ATOM   2392  CA  PRO A 384     176.521 161.248 198.174  1.00 46.45           C
ATOM   2393  C   PRO A 384     177.712 160.286 198.090  1.00 46.59           C
ATOM   2394  O   PRO A 384     178.846 160.666 198.369  1.00 47.68           O
ATOM   2395  CB  PRO A 384     175.803 161.150 199.522  1.00 51.12           C
ATOM   2396  CG  PRO A 384     174.552 160.329 199.224  1.00 50.41           C
ATOM   2397  CD  PRO A 384     174.209 160.738 197.796  1.00 46.50           C
ATOM   2398  N   THR A 385     177.483 159.063 197.618  1.00 45.32           N
ATOM   2399  CA  THR A 385     178.519 158.057 197.339  1.00 45.81           C
ATOM   2400  C   THR A 385     179.533 158.489 196.272  1.00 44.93           C
ATOM   2401  O   THR A 385     180.677 158.040 196.304  1.00 45.63           O
ATOM   2402  CB  THR A 385     177.843 156.759 196.872  1.00 45.32           C
ATOM   2403  OG1 THR A 385     176.931 157.044 195.835  1.00 44.06           O
ATOM   2404  CG2 THR A 385     177.059 156.089 197.996  1.00 48.08           C
ATOM   2405  N   LYS A 386     179.150 159.364 195.331  1.00 43.83           N
ATOM   2406  CA  LYS A 386     179.976 159.802 194.190  1.00 42.62           C
ATOM   2407  C   LYS A 386     180.869 161.010 194.492  1.00 44.73           C
ATOM   2408  O   LYS A 386     181.798 161.276 193.737  1.00 43.79           O
ATOM   2409  CB  LYS A 386     179.064 160.134 192.995  1.00 43.03           C
ATOM   2410  CG  LYS A 386     178.123 159.002 192.547  1.00 39.31           C
ATOM   2411  CD  LYS A 386     178.815 157.740 192.017  1.00 40.06           C
ATOM   2412  CE  LYS A 386     179.535 157.996 190.688  1.00 39.16           C
ATOM   2413  NZ  LYS A 386     180.165 156.755 190.167  1.00 36.69           N
ATOM   2414  N   LEU A 387     180.617 161.750 195.574  1.00 44.87           N
ATOM   2415  CA  LEU A 387     181.220 163.070 195.818  1.00 45.46           C
ATOM   2416  C   LEU A 387     182.755 163.068 195.919  1.00 46.41           C
ATOM   2417  O   LEU A 387     183.380 164.067 195.593  1.00 46.40           O
ATOM   2418  CB  LEU A 387     180.609 163.688 197.086  1.00 47.22           C
ATOM   2419  CG  LEU A 387     179.101 163.971 197.013  1.00 46.88           C
ATOM   2420  CD1 LEU A 387     178.598 164.462 198.367  1.00 49.26           C
ATOM   2421  CD2 LEU A 387     178.765 165.035 195.973  1.00 47.37           C
ATOM   2422  N   ASN A 388     183.389 161.963 196.315  1.00 46.25           N
ATOM   2423  CA  ASN A 388     184.854 161.858 196.335  1.00 46.73           C
ATOM   2424  C   ASN A 388     185.488 161.727 194.932  1.00 45.77           C
ATOM   2425  O   ASN A 388     186.681 161.971 194.771  1.00 45.56           O
ATOM   2426  CB  ASN A 388     185.253 160.663 197.218  1.00 47.06           C
ATOM   2427  CG  ASN A 388     185.207 160.956 198.704  1.00 48.58           C
ATOM   2428  OD1 ASN A 388     184.685 161.952 199.175  1.00 49.81           O
ATOM   2429  ND2 ASN A 388     185.815 160.113 199.497  1.00 49.89           N
ATOM   2430  N   ASP A 389     184.720 161.330 193.919  1.00 45.13           N
ATOM   2431  CA  ASP A 389     185.190 161.038 192.557  1.00 44.42           C
ATOM   2432  C   ASP A 389     185.114 162.266 191.622  1.00 43.86           C
ATOM   2433  O   ASP A 389     185.313 162.163 190.411  1.00 43.10           O
ATOM   2434  CB  ASP A 389     184.325 159.878 192.027  1.00 44.29           C
ATOM   2435  CG  ASP A 389     184.962 159.055 190.901  1.00 43.35           C
ATOM   2436  OD1 ASP A 389     186.207 158.970 190.823  1.00 43.00           O
ATOM   2437  OD2 ASP A 389     184.201 158.423 190.135  1.00 42.40           O
ATOM   2438  N   LEU A 390     184.750 163.421 192.183  1.00 44.32           N
ATOM   2439  CA  LEU A 390     184.145 164.569 191.505  1.00 44.06           C
ATOM   2440  C   LEU A 390     184.634 165.872 192.157  1.00 44.23           C
ATOM   2441  O   LEU A 390     184.866 165.876 193.365  1.00 45.46           O
ATOM   2442  CB  LEU A 390     182.624 164.378 191.666  1.00 43.86           C
ATOM   2443  CG  LEU A 390     181.723 165.434 191.024  1.00 42.72           C
ATOM   2444  CD1 LEU A 390     181.786 165.359 189.501  1.00 40.03           C
ATOM   2445  CD2 LEU A 390     180.283 165.189 191.466  1.00 41.80           C
ATOM   2446  N   CYS A 391     184.795 166.979 191.416  1.00 44.55           N
ATOM   2447  CA  CYS A 391     185.168 168.239 192.061  1.00 45.52           C
ATOM   2448  C   CYS A 391     184.723 169.575 191.449  1.00 45.48           C
ATOM   2449  O   CYS A 391     184.207 169.647 190.335  1.00 45.15           O
ATOM   2450  CB  CYS A 391     186.620 168.214 192.516  1.00 45.88           C
ATOM   2451  SG  CYS A 391     188.077 168.516 191.531  1.00 43.84           S
ATOM   2452  N   PHE A 392     184.887 170.646 192.242  1.00 46.19           N
ATOM   2453  CA  PHE A 392     184.064 171.859 192.214  1.00 46.43           C
ATOM   2454  C   PHE A 392     184.901 173.144 192.248  1.00 47.75           C
ATOM   2455  O   PHE A 392     186.006 173.177 192.797  1.00 47.25           O
ATOM   2456  CB  PHE A 392     183.124 171.842 193.434  1.00 47.04           C
ATOM   2457  CG  PHE A 392     182.513 170.490 193.742  1.00 46.97           C
ATOM   2458  CD1 PHE A 392     183.075 169.669 194.739  1.00 47.57           C
ATOM   2459  CD2 PHE A 392     181.419 170.025 192.994  1.00 46.95           C
ATOM   2460  CE1 PHE A 392     182.552 168.386 194.976  1.00 47.41           C
ATOM   2461  CE2 PHE A 392     180.888 168.746 193.238  1.00 46.59           C
ATOM   2462  CZ  PHE A 392     181.457 167.925 194.226  1.00 47.20           C
ATOM   2463  N   THR A 393     184.358 174.247 191.727  1.00 46.63           N
ATOM   2464  CA  THR A 393     185.008 175.567 191.838  1.00 46.70           C
ATOM   2465  C   THR A 393     185.044 176.051 193.289  1.00 47.78           C
ATOM   2466  O   THR A 393     186.119 176.358 193.802  1.00 47.70           O
ATOM   2467  CB  THR A 393     184.340 176.616 190.948  1.00 46.53           C
ATOM   2468  OG1 THR A 393     183.019 176.831 191.343  1.00 47.21           O
ATOM   2469  CG2 THR A 393     184.278 176.242 189.475  1.00 44.71           C
ATOM   2470  N   ASN A 394     183.894 176.019 193.968  1.00 48.17           N
ATOM   2471  CA  ASN A 394     183.678 176.315 195.383  1.00 48.95           C
ATOM   2472  C   ASN A 394     182.565 175.420 195.940  1.00 49.61           C
ATOM   2473  O   ASN A 394     181.742 174.894 195.188  1.00 49.68           O
ATOM   2474  CB  ASN A 394     183.256 177.780 195.578  1.00 49.84           C
ATOM   2475  CG  ASN A 394     184.215 178.792 194.997  1.00 49.32           C
ATOM   2476  OD1 ASN A 394     185.282 179.045 195.534  1.00 50.39           O
ATOM   2477  ND2 ASN A 394     183.846 179.432 193.917  1.00 49.59           N
ATOM   2478  N   VAL A 395     182.493 175.315 197.262  1.00 50.63           N
ATOM   2479  CA  VAL A 395     181.339 174.761 197.977  1.00 51.31           C
ATOM   2480  C   VAL A 395     180.889 175.787 199.003  1.00 52.30           C
ATOM   2481  O   VAL A 395     181.724 176.378 199.682  1.00 52.62           O
ATOM   2482  CB  VAL A 395     181.680 173.407 198.625  1.00 51.35           C
ATOM   2483  CG1 VAL A 395     180.550 172.863 199.503  1.00 52.13           C
ATOM   2484  CG2 VAL A 395     181.971 172.372 197.539  1.00 49.84           C
ATOM   2485  N   TYR A 396     179.588 176.014 199.128  1.00 52.35           N
ATOM   2486  CA  TYR A 396     179.029 176.915 200.130  1.00 53.44           C
ATOM   2487  C   TYR A 396     178.231 176.112 201.143  1.00 54.25           C
ATOM   2488  O   TYR A 396     177.296 175.409 200.773  1.00 55.12           O
ATOM   2489  CB  TYR A 396     178.175 177.995 199.466  1.00 53.78           C
ATOM   2490  CG  TYR A 396     178.917 178.760 198.393  1.00 53.31           C
ATOM   2491  CD1 TYR A 396     178.726 178.418 197.042  1.00 51.92           C
ATOM   2492  CD2 TYR A 396     179.850 179.754 198.746  1.00 53.26           C
ATOM   2493  CE1 TYR A 396     179.494 179.042 196.044  1.00 51.10           C
ATOM   2494  CE2 TYR A 396     180.625 180.375 197.747  1.00 51.83           C
ATOM   2495  CZ  TYR A 396     180.461 180.002 196.397  1.00 50.95           C
ATOM   2496  OH  TYR A 396     181.249 180.545 195.438  1.00 49.60           O
ATOM   2497  N   ALA A 397     178.599 176.216 202.415  1.00 55.56           N
ATOM   2498  CA  ALA A 397     177.856 175.619 203.509  1.00 57.20           C
ATOM   2499  C   ALA A 397     176.945 176.670 204.153  1.00 58.66           C
ATOM   2500  O   ALA A 397     177.430 177.575 204.830  1.00 58.95           O
ATOM   2501  CB  ALA A 397     178.861 175.037 204.505  1.00 57.32           C
ATOM   2502  N   ASP A 398     175.632 176.533 203.985  1.00 59.26           N
ATOM   2503  CA  ASP A 398     174.641 177.322 204.720  1.00 60.38           C
ATOM   2504  C   ASP A 398     174.338 176.634 206.052  1.00 61.24           C
ATOM   2505  O   ASP A 398     173.745 175.560 206.072  1.00 62.03           O
ATOM   2506  CB  ASP A 398     173.349 177.509 203.916  1.00 60.74           C
ATOM   2507  CG  ASP A 398     173.544 178.187 202.555  1.00 60.02           C
ATOM   2508  OD1 ASP A 398     174.476 179.006 202.408  1.00 59.45           O
ATOM   2509  OD2 ASP A 398     172.719 177.937 201.647  1.00 60.12           O
ATOM   2510  N   SER A 399     174.755 177.240 207.161  1.00 62.48           N
ATOM   2511  CA  SER A 399     174.624 176.711 208.522  1.00 63.69           C
ATOM   2512  C   SER A 399     173.566 177.490 209.314  1.00 65.03           C
ATOM   2513  O   SER A 399     173.662 178.714 209.460  1.00 66.17           O
ATOM   2514  CB  SER A 399     175.995 176.790 209.199  1.00 64.16           C
ATOM   2515  OG  SER A 399     175.923 176.517 210.582  1.00 65.22           O
ATOM   2516  N   PHE A 400     172.542 176.784 209.808  1.00 65.50           N
ATOM   2517  CA  PHE A 400     171.437 177.356 210.587  1.00 68.32           C
ATOM   2518  C   PHE A 400     170.618 176.287 211.337  1.00 67.22           C
ATOM   2519  O   PHE A 400     170.771 175.091 211.103  1.00 67.34           O
ATOM   2520  CB  PHE A 400     170.532 178.203 209.679  1.00 66.61           C
ATOM   2521  CG  PHE A 400     169.931 177.468 208.500  1.00 66.60           C
ATOM   2522  CD1 PHE A 400     168.654 176.893 208.608  1.00 67.27           C
ATOM   2523  CD2 PHE A 400     170.640 177.372 207.289  1.00 65.35           C
ATOM   2524  CE1 PHE A 400     168.081 176.242 207.505  1.00 66.50           C
ATOM   2525  CE2 PHE A 400     170.071 176.712 206.189  1.00 64.85           C
ATOM   2526  CZ  PHE A 400     168.788 176.153 206.295  1.00 65.42           C
ATOM   2527  N   VAL A 401     169.748 176.710 212.259  1.00 69.08           N
ATOM   2528  CA  VAL A 401     168.883 175.837 213.080  1.00 69.06           C
ATOM   2529  C   VAL A 401     167.402 176.100 212.820  1.00 69.40           C
ATOM   2530  O   VAL A 401     166.992 177.240 212.609  1.00 69.68           O
ATOM   2531  CB  VAL A 401     169.221 176.002 214.573  1.00 70.33           C
ATOM   2532  CG1 VAL A 401     168.160 175.518 215.574  1.00 71.07           C
ATOM   2533  CG2 VAL A 401     170.513 175.258 214.898  1.00 69.62           C
ATOM   2534  N   ILE A 402     166.606 175.035 212.879  1.00 69.38           N
ATOM   2535  CA  ILE A 402     165.156 174.983 212.628  1.00 70.23           C
ATOM   2536  C   ILE A 402     164.460 174.112 213.684  1.00 72.23           C
ATOM   2537  O   ILE A 402     165.117 173.380 214.424  1.00 69.57           O
ATOM   2538  CB  ILE A 402     164.869 174.430 211.213  1.00 69.67           C
ATOM   2539  CG1 ILE A 402     165.405 172.991 211.050  1.00 69.57           C
ATOM   2540  CG2 ILE A 402     165.426 175.377 210.141  1.00 69.63           C
ATOM   2541  CD1 ILE A 402     164.895 172.264 209.808  1.00 69.12           C
ATOM   2542  N   ARG A 403     163.127 174.143 213.748  1.00 71.31           N
ATOM   2543  CA  ARG A 403     162.346 173.110 214.443  1.00 72.85           C
ATOM   2544  C   ARG A 403     162.392 171.811 213.626  1.00 72.26           C
ATOM   2545  O   ARG A 403     162.276 171.845 212.404  1.00 69.98           O
ATOM   2546  CB  ARG A 403     160.923 173.656 214.666  1.00 73.27           C
ATOM   2547  CG  ARG A 403     159.932 172.617 215.198  1.00 72.29           C
ATOM   2548  CD  ARG A 403     158.562 173.205 215.560  1.00 73.03           C
ATOM   2549  NE  ARG A 403     157.957 173.973 214.452  1.00 73.27           N
ATOM   2550  CZ  ARG A 403     156.832 173.737 213.804  1.00 73.94           C
ATOM   2551  NH1 ARG A 403     156.128 172.656 213.947  1.00 74.03           N
ATOM   2552  NH2 ARG A 403     156.385 174.624 212.968  1.00 72.82           N
ATOM   2553  N   GLY A 404     162.524 170.657 214.279  1.00 72.56           N
ATOM   2554  CA  GLY A 404     162.645 169.347 213.619  1.00 71.34           C
ATOM   2555  C   GLY A 404     161.516 168.977 212.647  1.00 70.50           C
ATOM   2556  O   GLY A 404     161.748 168.266 211.672  1.00 69.93           O
ATOM   2557  N   ASP A 405     160.309 169.504 212.846  1.00 70.77           N
ATOM   2558  CA  ASP A 405     159.202 169.395 211.884  1.00 71.20           C
ATOM   2559  C   ASP A 405     159.492 170.031 210.510  1.00 70.45           C
ATOM   2560  O   ASP A 405     158.916 169.625 209.502  1.00 69.87           O
ATOM   2561  CB  ASP A 405     157.966 170.096 212.467  1.00 71.78           C
ATOM   2562  CG  ASP A 405     157.417 169.435 213.733  1.00 72.45           C
ATOM   2563  OD1 ASP A 405     157.303 168.189 213.756  1.00 72.11           O
ATOM   2564  OD2 ASP A 405     157.038 170.179 214.662  1.00 73.01           O
ATOM   2565  N   GLU A 406     160.346 171.053 210.451  1.00 70.12           N
ATOM   2566  CA  GLU A 406     160.486 171.940 209.288  1.00 69.47           C
ATOM   2567  C   GLU A 406     161.424 171.415 208.188  1.00 70.24           C
ATOM   2568  O   GLU A 406     161.474 172.001 207.108  1.00 67.90           O
ATOM   2569  CB  GLU A 406     160.942 173.332 209.748  1.00 69.67           C
ATOM   2570  CG  GLU A 406     159.980 173.975 210.751  1.00 70.52           C
ATOM   2571  CD  GLU A 406     160.476 175.360 211.195  1.00 70.84           C
ATOM   2572  OE1 GLU A 406     159.721 176.341 210.993  1.00 71.23           O
ATOM   2573  OE2 GLU A 406     161.565 175.459 211.802  1.00 71.95           O
ATOM   2574  N   VAL A 407     162.140 170.305 208.416  1.00 68.48           N
ATOM   2575  CA  VAL A 407     163.119 169.726 207.468  1.00 68.48           C
ATOM   2576  C   VAL A 407     162.513 169.516 206.072  1.00 67.46           C
ATOM   2577  O   VAL A 407     163.162 169.789 205.064  1.00 66.55           O
ATOM   2578  CB  VAL A 407     163.676 168.397 208.024  1.00 69.10           C
ATOM   2579  CG1 VAL A 407     164.626 167.690 207.051  1.00 68.71           C
ATOM   2580  CG2 VAL A 407     164.461 168.606 209.325  1.00 69.44           C
ATOM   2581  N   ARG A 408     161.231 169.134 206.005  1.00 67.65           N
ATOM   2582  CA  ARG A 408     160.445 168.976 204.768  1.00 67.68           C
ATOM   2583  C   ARG A 408     160.480 170.211 203.858  1.00 66.34           C
ATOM   2584  O   ARG A 408     160.463 170.070 202.638  1.00 65.38           O
ATOM   2585  CB  ARG A 408     159.001 168.632 205.183  1.00 67.15           C
ATOM   2586  CG  ARG A 408     158.055 168.394 203.995  1.00 66.87           C
ATOM   2587  CD  ARG A 408     156.637 168.010 204.445  1.00 67.98           C
ATOM   2588  NE  ARG A 408     156.004 169.038 205.300  1.00 68.01           N
ATOM   2589  CZ  ARG A 408     155.487 170.196 204.929  1.00 67.65           C
ATOM   2590  NH1 ARG A 408     155.479 170.600 203.692  1.00 65.93           N
ATOM   2591  NH2 ARG A 408     154.964 170.989 205.815  1.00 67.84           N
ATOM   2592  N   GLN A 409     160.540 171.417 204.424  1.00 66.22           N
ATOM   2593  CA  GLN A 409     160.582 172.659 203.647  1.00 65.48           C
ATOM   2594  C   GLN A 409     161.925 172.869 202.935  1.00 64.71           C
ATOM   2595  O   GLN A 409     161.994 173.614 201.963  1.00 63.88           O
ATOM   2596  CB  GLN A 409     160.286 173.867 204.553  1.00 66.23           C
ATOM   2597  CG  GLN A 409     158.898 173.801 205.212  1.00 66.34           C
ATOM   2598  CD  GLN A 409     158.352 175.162 205.644  1.00 66.98           C
ATOM   2599  OE1 GLN A 409     158.685 176.220 205.120  1.00 66.09           O
ATOM   2600  NE2 GLN A 409     157.472 175.185 206.618  1.00 67.38           N
ATOM   2601  N   ILE A 410     163.008 172.241 203.391  1.00 64.88           N
ATOM   2602  CA  ILE A 410     164.354 172.478 202.860  1.00 63.71           C
ATOM   2603  C   ILE A 410     164.621 171.520 201.689  1.00 62.68           C
ATOM   2604  O   ILE A 410     165.310 170.510 201.820  1.00 61.80           O
ATOM   2605  CB  ILE A 410     165.405 172.446 203.992  1.00 63.94           C
ATOM   2606  CG1 ILE A 410     164.972 173.402 205.128  1.00 65.14           C
ATOM   2607  CG2 ILE A 410     166.778 172.871 203.443  1.00 62.59           C
ATOM   2608  CD1 ILE A 410     165.963 173.486 206.287  1.00 66.56           C
ATOM   2609  N   ALA A 411     164.022 171.828 200.539  1.00 61.75           N
ATOM   2610  CA  ALA A 411     164.264 171.163 199.259  1.00 60.46           C
ATOM   2611  C   ALA A 411     163.929 172.114 198.089  1.00 60.02           C
ATOM   2612  O   ALA A 411     163.135 173.042 198.271  1.00 59.85           O
ATOM   2613  CB  ALA A 411     163.435 169.870 199.203  1.00 60.66           C
ATOM   2614  N   PRO A 412     164.494 171.914 196.885  1.00 59.29           N
ATOM   2615  CA  PRO A 412     164.130 172.686 195.699  1.00 58.67           C
ATOM   2616  C   PRO A 412     162.615 172.666 195.442  1.00 58.91           C
ATOM   2617  O   PRO A 412     161.966 171.625 195.550  1.00 58.97           O
ATOM   2618  CB  PRO A 412     164.908 172.052 194.538  1.00 58.39           C
ATOM   2619  CG  PRO A 412     165.270 170.659 195.043  1.00 57.98           C
ATOM   2620  CD  PRO A 412     165.468 170.897 196.533  1.00 57.98           C
ATOM   2621  N   GLY A 413     162.043 173.823 195.096  1.00 57.08           N
ATOM   2622  CA  GLY A 413     160.622 173.964 194.741  1.00 56.01           C
ATOM   2623  C   GLY A 413     159.617 173.943 195.907  1.00 56.43           C
ATOM   2624  O   GLY A 413     158.416 174.067 195.665  1.00 56.25           O
ATOM   2625  N   GLN A 414     160.062 173.799 197.160  1.00 59.39           N
ATOM   2626  CA  GLN A 414     159.189 173.816 198.344  1.00 60.19           C
ATOM   2627  C   GLN A 414     158.594 175.201 198.663  1.00 60.38           C
ATOM   2628  O   GLN A 414     159.046 176.229 198.156  1.00 60.54           O
ATOM   2629  CB  GLN A 414     159.969 173.290 199.559  1.00 60.85           C
ATOM   2630  CG  GLN A 414     160.195 171.773 199.517  1.00 60.98           C
ATOM   2631  CD  GLN A 414     158.920 170.949 199.686  1.00 60.64           C
ATOM   2632  OE1 GLN A 414     157.840 171.451 199.968  1.00 61.87           O
ATOM   2633  NE2 GLN A 414     158.990 169.650 199.503  1.00 60.33           N
ATOM   2634  N   THR A 415     157.597 175.220 199.555  1.00 61.27           N
ATOM   2635  CA  THR A 415     156.853 176.414 200.008  1.00 62.07           C
ATOM   2636  C   THR A 415     156.493 176.328 201.498  1.00 62.39           C
ATOM   2637  O   THR A 415     156.364 175.236 202.050  1.00 62.40           O
ATOM   2638  CB  THR A 415     155.556 176.602 199.200  1.00 61.48           C
ATOM   2639  OG1 THR A 415     154.787 175.416 199.205  1.00 59.22           O
ATOM   2640  CG2 THR A 415     155.819 176.988 197.746  1.00 59.94           C
ATOM   2641  N   GLY A 416     156.297 177.481 202.143  1.00 62.94           N
ATOM   2642  CA  GLY A 416     155.948 177.600 203.567  1.00 63.68           C
ATOM   2643  C   GLY A 416     156.763 178.666 204.305  1.00 66.07           C
ATOM   2644  O   GLY A 416     157.622 179.323 203.713  1.00 65.80           O
ATOM   2645  N   LYS A 417     156.521 178.823 205.613  1.00 66.35           N
ATOM   2646  CA  LYS A 417     157.121 179.867 206.477  1.00 67.20           C
ATOM   2647  C   LYS A 417     158.647 179.800 206.686  1.00 68.11           C
ATOM   2648  O   LYS A 417     159.213 180.645 207.377  1.00 67.17           O
ATOM   2649  CB  LYS A 417     156.327 179.993 207.791  1.00 66.05           C
ATOM   2650  CG  LYS A 417     156.461 178.784 208.732  1.00 66.76           C
ATOM   2651  CD  LYS A 417     155.631 178.944 210.018  1.00 65.88           C
ATOM   2652  CE  LYS A 417     154.120 178.867 209.752  1.00 63.74           C
ATOM   2653  NZ  LYS A 417     153.333 179.043 210.999  1.00 63.50           N
ATOM   2654  N   ILE A 418     159.331 178.857 206.041  1.00 67.42           N
ATOM   2655  CA  ILE A 418     160.769 178.924 205.757  1.00 68.66           C
ATOM   2656  C   ILE A 418     161.010 179.064 204.250  1.00 61.27           C
ATOM   2657  O   ILE A 418     161.607 180.049 203.808  1.00 74.12           O
ATOM   2658  CB  ILE A 418     161.514 177.735 206.412  1.00 68.31           C
ATOM   2659  CG1 ILE A 418     161.581 177.998 207.933  1.00 68.79           C
ATOM   2660  CG2 ILE A 418     162.917 177.514 205.818  1.00 67.94           C
ATOM   2661  CD1 ILE A 418     162.386 176.970 208.729  1.00 69.37           C
ATOM   2662  N   ALA A 419     160.526 178.115 203.445  1.00 68.13           N
ATOM   2663  CA  ALA A 419     160.909 178.003 202.033  1.00 66.17           C
ATOM   2664  C   ALA A 419     160.431 179.149 201.119  1.00 66.51           C
ATOM   2665  O   ALA A 419     161.022 179.372 200.066  1.00 65.81           O
ATOM   2666  CB  ALA A 419     160.414 176.653 201.516  1.00 64.62           C
ATOM   2667  N   ASP A 420     159.393 179.891 201.510  1.00 66.37           N
ATOM   2668  CA  ASP A 420     158.887 181.068 200.784  1.00 66.60           C
ATOM   2669  C   ASP A 420     159.132 182.387 201.552  1.00 67.54           C
ATOM   2670  O   ASP A 420     158.587 183.434 201.205  1.00 66.74           O
ATOM   2671  CB  ASP A 420     157.400 180.840 200.452  1.00 67.12           C
ATOM   2672  CG  ASP A 420     156.840 181.786 199.377  1.00 67.29           C
ATOM   2673  OD1 ASP A 420     157.608 182.288 198.525  1.00 67.05           O
ATOM   2674  OD2 ASP A 420     155.604 181.977 199.340  1.00 66.86           O
ATOM   2675  N   TYR A 421     159.924 182.341 202.629  1.00 66.49           N
ATOM   2676  CA  TYR A 421     160.045 183.432 203.604  1.00 68.72           C
ATOM   2677  C   TYR A 421     161.495 183.789 203.959  1.00 68.62           C
ATOM   2678  O   TYR A 421     161.826 184.970 204.016  1.00 68.32           O
ATOM   2679  CB  TYR A 421     159.266 183.050 204.872  1.00 67.34           C
ATOM   2680  CG  TYR A 421     157.784 183.385 204.853  1.00 67.37           C
ATOM   2681  CD1 TYR A 421     157.300 184.469 205.614  1.00 67.05           C
ATOM   2682  CD2 TYR A 421     156.885 182.608 204.101  1.00 67.25           C
ATOM   2683  CE1 TYR A 421     155.924 184.773 205.623  1.00 66.35           C
ATOM   2684  CE2 TYR A 421     155.509 182.903 204.109  1.00 66.87           C
ATOM   2685  CZ  TYR A 421     155.025 183.988 204.870  1.00 65.90           C
ATOM   2686  OH  TYR A 421     153.696 184.270 204.876  1.00 63.67           O
ATOM   2687  N   ASN A 422     162.368 182.807 204.204  1.00 68.44           N
ATOM   2688  CA  ASN A 422     163.709 183.062 204.754  1.00 68.54           C
ATOM   2689  C   ASN A 422     164.806 182.074 204.305  1.00 67.47           C
ATOM   2690  O   ASN A 422     165.978 182.437 204.366  1.00 68.07           O
ATOM   2691  CB  ASN A 422     163.607 183.144 206.289  1.00 68.27           C
ATOM   2692  CG  ASN A 422     162.851 181.968 206.873  1.00 70.29           C
ATOM   2693  OD1 ASN A 422     163.275 180.836 206.770  1.00 68.74           O
ATOM   2694  ND2 ASN A 422     161.686 182.189 207.436  1.00 68.40           N
ATOM   2695  N   TYR A 423     164.467 180.887 203.785  1.00 67.31           N
ATOM   2696  CA  TYR A 423     165.440 179.984 203.154  1.00 66.48           C
ATOM   2697  C   TYR A 423     164.889 179.350 201.865  1.00 66.08           C
ATOM   2698  O   TYR A 423     164.593 178.157 201.790  1.00 65.78           O
ATOM   2699  CB  TYR A 423     165.995 178.964 204.164  1.00 65.89           C
ATOM   2700  CG  TYR A 423     167.227 178.256 203.632  1.00 65.57           C
ATOM   2701  CD1 TYR A 423     168.453 178.942 203.592  1.00 65.06           C
ATOM   2702  CD2 TYR A 423     167.139 176.960 203.094  1.00 64.73           C
ATOM   2703  CE1 TYR A 423     169.581 178.371 202.982  1.00 64.04           C
ATOM   2704  CE2 TYR A 423     168.267 176.376 202.491  1.00 64.43           C
ATOM   2705  CZ  TYR A 423     169.483 177.087 202.416  1.00 63.82           C
ATOM   2706  OH  TYR A 423     170.541 176.531 201.781  1.00 62.13           O
ATOM   2707  N   LYS A 424     164.724 180.173 200.826  1.00 64.59           N
ATOM   2708  CA  LYS A 424     164.420 179.711 199.467  1.00 63.48           C
ATOM   2709  C   LYS A 424     165.673 179.086 198.843  1.00 62.76           C
ATOM   2710  O   LYS A 424     166.659 179.785 198.608  1.00 62.49           O
ATOM   2711  CB  LYS A 424     163.882 180.901 198.647  1.00 64.07           C
ATOM   2712  CG  LYS A 424     163.587 180.605 197.166  1.00 62.96           C
ATOM   2713  CD  LYS A 424     162.420 179.638 196.924  1.00 63.37           C
ATOM   2714  CE  LYS A 424     162.346 179.324 195.422  1.00 62.66           C
ATOM   2715  NZ  LYS A 424     161.204 178.439 195.083  1.00 59.39           N
ATOM   2716  N   LEU A 425     165.620 177.792 198.526  1.00 62.24           N
ATOM   2717  CA  LEU A 425     166.581 177.137 197.627  1.00 60.72           C
ATOM   2718  C   LEU A 425     166.267 177.448 196.154  1.00 60.83           C
ATOM   2719  O   LEU A 425     165.113 177.732 195.832  1.00 60.25           O
ATOM   2720  CB  LEU A 425     166.553 175.613 197.850  1.00 60.29           C
ATOM   2721  CG  LEU A 425     167.269 175.164 199.131  1.00 60.31           C
ATOM   2722  CD1 LEU A 425     167.040 173.673 199.360  1.00 59.80           C
ATOM   2723  CD2 LEU A 425     168.774 175.398 199.040  1.00 60.00           C
ATOM   2724  N   PRO A 426     167.242 177.355 195.235  1.00 59.59           N
ATOM   2725  CA  PRO A 426     166.960 177.319 193.806  1.00 59.55           C
ATOM   2726  C   PRO A 426     166.047 176.140 193.462  1.00 58.27           C
ATOM   2727  O   PRO A 426     166.165 175.070 194.054  1.00 58.22           O
ATOM   2728  CB  PRO A 426     168.316 177.187 193.107  1.00 58.90           C
ATOM   2729  CG  PRO A 426     169.332 177.627 194.157  1.00 59.52           C
ATOM   2730  CD  PRO A 426     168.668 177.246 195.478  1.00 59.39           C
ATOM   2731  N   ASP A 427     165.178 176.301 192.466  1.00 58.66           N
ATOM   2732  CA  ASP A 427     164.301 175.220 191.990  1.00 58.21           C
ATOM   2733  C   ASP A 427     165.080 174.077 191.294  1.00 58.47           C
ATOM   2734  O   ASP A 427     164.553 172.981 191.113  1.00 58.52           O
ATOM   2735  CB  ASP A 427     163.220 175.799 191.058  1.00 57.71           C
ATOM   2736  CG  ASP A 427     162.306 176.867 191.690  1.00 56.04           C
ATOM   2737  OD1 ASP A 427     162.105 176.877 192.926  1.00 56.96           O
ATOM   2738  OD2 ASP A 427     161.752 177.691 190.926  1.00 53.48           O
ATOM   2739  N   ASP A 428     166.343 174.316 190.929  1.00 58.53           N
ATOM   2740  CA  ASP A 428     167.293 173.376 190.320  1.00 58.25           C
ATOM   2741  C   ASP A 428     168.589 173.237 191.150  1.00 57.60           C
ATOM   2742  O   ASP A 428     169.680 173.050 190.607  1.00 57.73           O
ATOM   2743  CB  ASP A 428     167.572 173.766 188.858  1.00 59.23           C
ATOM   2744  CG  ASP A 428     168.300 175.107 188.677  1.00 59.09           C
ATOM   2745  OD1 ASP A 428     168.756 175.376 187.542  1.00 58.67           O
ATOM   2746  OD2 ASP A 428     168.400 175.904 189.637  1.00 58.76           O
ATOM   2747  N   PHE A 429     168.472 173.333 192.478  1.00 57.94           N
ATOM   2748  CA  PHE A 429     169.569 173.168 193.434  1.00 56.94           C
ATOM   2749  C   PHE A 429     170.416 171.912 193.162  1.00 55.69           C
ATOM   2750  O   PHE A 429     169.874 170.821 192.990  1.00 55.22           O
ATOM   2751  CB  PHE A 429     168.953 173.115 194.839  1.00 57.27           C
ATOM   2752  CG  PHE A 429     169.910 172.772 195.960  1.00 56.29           C
ATOM   2753  CD1 PHE A 429     170.995 173.617 196.245  1.00 56.31           C
ATOM   2754  CD2 PHE A 429     169.704 171.615 196.735  1.00 55.53           C
ATOM   2755  CE1 PHE A 429     171.871 173.300 197.294  1.00 55.78           C
ATOM   2756  CE2 PHE A 429     170.582 171.302 197.786  1.00 55.53           C
ATOM   2757  CZ  PHE A 429     171.671 172.142 198.059  1.00 55.90           C
ATOM   2758  N   THR A 430     171.746 172.061 193.156  1.00 55.25           N
ATOM   2759  CA  THR A 430     172.703 170.942 193.099  1.00 54.55           C
ATOM   2760  C   THR A 430     173.517 170.896 194.385  1.00 54.52           C
ATOM   2761  O   THR A 430     174.242 171.840 194.702  1.00 54.18           O
ATOM   2762  CB  THR A 430     173.629 171.058 191.883  1.00 54.19           C
ATOM   2763  OG1 THR A 430     172.863 171.002 190.702  1.00 55.35           O
ATOM   2764  CG2 THR A 430     174.648 169.922 191.804  1.00 51.88           C
ATOM   2765  N   GLY A 431     173.418 169.792 195.119  1.00 54.15           N
ATOM   2766  CA  GLY A 431     174.047 169.643 196.423  1.00 54.39           C
ATOM   2767  C   GLY A 431     173.208 168.881 197.427  1.00 55.09           C
ATOM   2768  O   GLY A 431     172.306 168.147 197.043  1.00 54.95           O
ATOM   2769  N   CYS A 432     173.525 169.013 198.711  1.00 55.25           N
ATOM   2770  CA  CYS A 432     172.997 168.151 199.765  1.00 56.57           C
ATOM   2771  C   CYS A 432     172.474 168.947 200.958  1.00 56.72           C
ATOM   2772  O   CYS A 432     173.126 169.873 201.433  1.00 56.91           O
ATOM   2773  CB  CYS A 432     174.081 167.169 200.219  1.00 56.86           C
ATOM   2774  SG  CYS A 432     174.748 166.071 198.942  1.00 56.17           S
ATOM   2775  N   VAL A 433     171.328 168.531 201.489  1.00 57.62           N
ATOM   2776  CA  VAL A 433     170.759 169.033 202.739  1.00 58.68           C
ATOM   2777  C   VAL A 433     171.064 168.013 203.824  1.00 59.28           C
ATOM   2778  O   VAL A 433     170.558 166.893 203.795  1.00 59.37           O
ATOM   2779  CB  VAL A 433     169.243 169.249 202.598  1.00 58.56           C
ATOM   2780  CG1 VAL A 433     168.620 169.720 203.916  1.00 59.86           C
ATOM   2781  CG2 VAL A 433     168.938 170.289 201.516  1.00 58.58           C
ATOM   2782  N   ILE A 434     171.896 168.399 204.784  1.00 60.54           N
ATOM   2783  CA  ILE A 434     172.322 167.555 205.896  1.00 61.18           C
ATOM   2784  C   ILE A 434     171.698 168.122 207.167  1.00 62.91           C
ATOM   2785  O   ILE A 434     171.908 169.290 207.484  1.00 62.80           O
ATOM   2786  CB  ILE A 434     173.860 167.506 205.991  1.00 61.41           C
ATOM   2787  CG1 ILE A 434     174.510 167.089 204.653  1.00 59.92           C
ATOM   2788  CG2 ILE A 434     174.256 166.534 207.114  1.00 61.64           C
ATOM   2789  CD1 ILE A 434     176.010 167.382 204.596  1.00 59.25           C
ATOM   2790  N   ALA A 435     170.935 167.326 207.913  1.00 62.83           N
ATOM   2791  CA  ALA A 435     170.266 167.816 209.117  1.00 64.35           C
ATOM   2792  C   ALA A 435     170.266 166.784 210.242  1.00 65.46           C
ATOM   2793  O   ALA A 435     170.243 165.578 209.991  1.00 64.60           O
ATOM   2794  CB  ALA A 435     168.848 168.284 208.772  1.00 64.85           C
ATOM   2795  N   TRP A 436     170.294 167.258 211.488  1.00 65.58           N
ATOM   2796  CA  TRP A 436     170.257 166.403 212.670  1.00 67.32           C
ATOM   2797  C   TRP A 436     169.641 167.079 213.892  1.00 66.70           C
ATOM   2798  O   TRP A 436     169.695 168.298 214.052  1.00 72.63           O
ATOM   2799  CB  TRP A 436     171.659 165.880 212.995  1.00 65.67           C
ATOM   2800  CG  TRP A 436     172.685 166.867 213.461  1.00 66.25           C
ATOM   2801  CD1 TRP A 436     173.138 166.970 214.731  1.00 66.38           C
ATOM   2802  CD2 TRP A 436     173.446 167.847 212.687  1.00 65.90           C
ATOM   2803  NE1 TRP A 436     174.119 167.937 214.799  1.00 66.59           N
ATOM   2804  CE2 TRP A 436     174.357 168.503 213.568  1.00 66.25           C
ATOM   2805  CE3 TRP A 436     173.492 168.226 211.328  1.00 64.78           C
ATOM   2806  CZ2 TRP A 436     175.256 169.484 213.129  1.00 65.96           C
ATOM   2807  CZ3 TRP A 436     174.384 169.214 210.875  1.00 65.17           C
ATOM   2808  CH2 TRP A 436     175.265 169.842 211.772  1.00 65.02           C
ATOM   2809  N   ASN A 437     169.085 166.264 214.787  1.00 68.30           N
ATOM   2810  CA  ASN A 437     168.551 166.724 216.061  1.00 69.20           C
ATOM   2811  C   ASN A 437     169.666 167.358 216.911  1.00 68.94           C
ATOM   2812  O   ASN A 437     170.721 166.752 217.104  1.00 70.41           O
ATOM   2813  CB  ASN A 437     167.902 165.518 216.756  1.00 70.13           C
ATOM   2814  CG  ASN A 437     167.116 165.909 217.992  1.00 71.52           C
ATOM   2815  OD1 ASN A 437     167.511 166.764 218.767  1.00 72.71           O
ATOM   2816  ND2 ASN A 437     165.983 165.294 218.217  1.00 71.16           N
ATOM   2817  N   SER A 438     169.427 168.554 217.445  1.00 70.13           N
ATOM   2818  CA  SER A 438     170.378 169.295 218.274  1.00 71.64           C
ATOM   2819  C   SER A 438     169.794 169.720 219.628  1.00 62.82           C
ATOM   2820  O   SER A 438     170.314 170.625 220.276  1.00102.42           O
ATOM   2821  CB  SER A 438     170.945 170.472 217.485  1.00 71.33           C
ATOM   2822  OG  SER A 438     169.966 171.454 217.236  1.00 71.35           O
ATOM   2823  N   ASN A 439     168.756 169.034 220.122  1.00 76.82           N
ATOM   2824  CA  ASN A 439     168.134 169.294 221.426  1.00 70.59           C
ATOM   2825  C   ASN A 439     169.140 169.342 222.591  1.00 74.48           C
ATOM   2826  O   ASN A 439     169.056 170.209 223.456  1.00 74.34           O
ATOM   2827  CB  ASN A 439     167.099 168.185 221.667  1.00 74.29           C
ATOM   2828  CG  ASN A 439     166.181 168.496 222.829  1.00 75.36           C
ATOM   2829  OD1 ASN A 439     165.697 169.608 222.971  1.00 75.39           O
ATOM   2830  ND2 ASN A 439     165.926 167.542 223.691  1.00 75.25           N
ATOM   2831  N   ASN A 440     170.122 168.442 222.574  1.00 73.61           N
ATOM   2832  CA  ASN A 440     171.225 168.354 223.533  1.00 74.22           C
ATOM   2833  C   ASN A 440     172.229 169.526 223.457  1.00 74.31           C
ATOM   2834  O   ASN A 440     173.012 169.715 224.387  1.00 75.20           O
ATOM   2835  CB  ASN A 440     171.943 167.009 223.305  1.00 74.70           C
ATOM   2836  CG  ASN A 440     172.567 166.864 221.921  1.00 75.07           C
ATOM   2837  OD1 ASN A 440     171.943 167.116 220.899  1.00 73.87           O
ATOM   2838  ND2 ASN A 440     173.814 166.470 221.840  1.00 75.30           N
ATOM   2839  N   LEU A 441     172.229 170.299 222.366  1.00 73.22           N
ATOM   2840  CA  LEU A 441     173.119 171.442 222.139  1.00 74.21           C
ATOM   2841  C   LEU A 441     172.386 172.784 222.289  1.00 74.64           C
ATOM   2842  O   LEU A 441     172.880 173.695 222.950  1.00 73.89           O
ATOM   2843  CB  LEU A 441     173.724 171.345 220.723  1.00 74.23           C
ATOM   2844  CG  LEU A 441     174.484 170.048 220.400  1.00 73.74           C
ATOM   2845  CD1 LEU A 441     174.956 170.082 218.947  1.00 73.32           C
ATOM   2846  CD2 LEU A 441     175.704 169.861 221.300  1.00 72.74           C
ATOM   2847  N   ASP A 442     171.212 172.905 221.666  1.00 72.87           N
ATOM   2848  CA  ASP A 442     170.594 174.191 221.320  1.00 74.42           C
ATOM   2849  C   ASP A 442     169.331 174.538 222.130  1.00 74.75           C
ATOM   2850  O   ASP A 442     168.927 175.700 222.141  1.00 75.61           O
ATOM   2851  CB  ASP A 442     170.319 174.214 219.805  1.00 74.51           C
ATOM   2852  CG  ASP A 442     171.586 174.069 218.944  1.00 72.23           C
ATOM   2853  OD1 ASP A 442     172.684 174.483 219.379  1.00 73.09           O
ATOM   2854  OD2 ASP A 442     171.495 173.536 217.815  1.00 72.18           O
ATOM   2855  N   SER A 443     168.716 173.589 222.843  1.00 74.74           N
ATOM   2856  CA  SER A 443     167.620 173.891 223.782  1.00 73.42           C
ATOM   2857  C   SER A 443     168.131 174.478 225.104  1.00 76.59           C
ATOM   2858  O   SER A 443     169.240 174.162 225.539  1.00 76.30           O
ATOM   2859  CB  SER A 443     166.792 172.643 224.086  1.00 76.30           C
ATOM   2860  OG  SER A 443     166.077 172.233 222.944  1.00 73.48           O
ATOM   2861  N   LYS A 444     167.304 175.288 225.783  1.00 75.42           N
ATOM   2862  CA  LYS A 444     167.619 175.906 227.093  1.00 76.81           C
ATOM   2863  C   LYS A 444     166.452 175.846 228.089  1.00 76.50           C
ATOM   2864  O   LYS A 444     165.312 175.596 227.683  1.00 76.71           O
ATOM   2865  CB  LYS A 444     168.090 177.361 226.913  1.00 77.09           C
ATOM   2866  CG  LYS A 444     169.460 177.461 226.224  1.00 76.55           C
ATOM   2867  CD  LYS A 444     169.968 178.908 226.230  1.00 76.95           C
ATOM   2868  CE  LYS A 444     171.345 178.988 225.561  1.00 77.10           C
ATOM   2869  NZ  LYS A 444     171.931 180.347 225.682  1.00 76.42           N
ATOM   2870  N   GLY A 447     162.399 178.861 226.829  1.00 76.48           N
ATOM   2871  CA  GLY A 447     163.247 178.192 225.846  1.00 77.17           C
ATOM   2872  C   GLY A 447     164.252 179.117 225.158  1.00 77.10           C
ATOM   2873  O   GLY A 447     164.335 180.311 225.452  1.00 76.80           O
ATOM   2874  N   ASN A 448     165.032 178.565 224.226  1.00 76.80           N
ATOM   2875  CA  ASN A 448     166.036 179.319 223.472  1.00 77.55           C
ATOM   2876  C   ASN A 448     165.424 180.094 222.282  1.00 77.00           C
ATOM   2877  O   ASN A 448     165.690 179.797 221.116  1.00 75.35           O
ATOM   2878  CB  ASN A 448     167.188 178.378 223.075  1.00 76.87           C
ATOM   2879  CG  ASN A 448     168.445 179.143 222.697  1.00 75.47           C
ATOM   2880  OD1 ASN A 448     168.510 180.364 222.736  1.00 75.34           O
ATOM   2881  ND2 ASN A 448     169.497 178.444 222.364  1.00 75.62           N
ATOM   2882  N   TYR A 449     164.606 181.108 222.579  1.00 76.51           N
ATOM   2883  CA  TYR A 449     163.880 181.921 221.588  1.00 74.94           C
ATOM   2884  C   TYR A 449     164.775 182.675 220.582  1.00 76.31           C
ATOM   2885  O   TYR A 449     164.280 183.162 219.566  1.00 74.91           O
ATOM   2886  CB  TYR A 449     162.969 182.914 222.325  1.00 77.27           C
ATOM   2887  CG  TYR A 449     161.926 182.277 223.227  1.00 76.92           C
ATOM   2888  CD1 TYR A 449     160.804 181.643 222.659  1.00 76.31           C
ATOM   2889  CD2 TYR A 449     162.060 182.339 224.628  1.00 77.13           C
ATOM   2890  CE1 TYR A 449     159.819 181.070 223.485  1.00 76.83           C
ATOM   2891  CE2 TYR A 449     161.080 181.760 225.458  1.00 77.68           C
ATOM   2892  CZ  TYR A 449     159.958 181.122 224.888  1.00 77.52           C
ATOM   2893  OH  TYR A 449     159.009 180.562 225.682  1.00 78.59           O
ATOM   2894  N   ASN A 450     166.090 182.747 220.824  1.00 74.41           N
ATOM   2895  CA  ASN A 450     167.078 183.372 219.933  1.00 75.19           C
ATOM   2896  C   ASN A 450     167.112 182.764 218.516  1.00 74.36           C
ATOM   2897  O   ASN A 450     167.544 183.428 217.569  1.00 73.16           O
ATOM   2898  CB  ASN A 450     168.463 183.273 220.594  1.00 75.46           C
ATOM   2899  CG  ASN A 450     168.507 183.954 221.950  1.00 75.25           C
ATOM   2900  OD1 ASN A 450     168.439 185.170 222.059  1.00 75.00           O
ATOM   2901  ND2 ASN A 450     168.592 183.202 223.022  1.00 75.34           N
ATOM   2902  N   TYR A 451     166.619 181.535 218.335  1.00 74.03           N
ATOM   2903  CA  TYR A 451     166.422 180.908 217.023  1.00 73.63           C
ATOM   2904  C   TYR A 451     165.195 181.462 216.276  1.00 74.61           C
ATOM   2905  O   TYR A 451     164.221 180.769 215.984  1.00 73.53           O
ATOM   2906  CB  TYR A 451     166.503 179.383 217.169  1.00 73.72           C
ATOM   2907  CG  TYR A 451     167.952 178.975 217.354  1.00 73.31           C
ATOM   2908  CD1 TYR A 451     168.476 178.621 218.613  1.00 73.24           C
ATOM   2909  CD2 TYR A 451     168.815 179.117 216.254  1.00 71.71           C
ATOM   2910  CE1 TYR A 451     169.868 178.444 218.767  1.00 72.98           C
ATOM   2911  CE2 TYR A 451     170.202 178.968 216.408  1.00 71.38           C
ATOM   2912  CZ  TYR A 451     170.735 178.646 217.671  1.00 72.11           C
ATOM   2913  OH  TYR A 451     172.083 178.573 217.824  1.00 71.55           O
ATOM   2914  N   LEU A 452     165.277 182.759 215.975  1.00 73.02           N
ATOM   2915  CA  LEU A 452     164.285 183.558 215.263  1.00 73.06           C
ATOM   2916  C   LEU A 452     164.143 183.174 213.782  1.00 71.45           C
ATOM   2917  O   LEU A 452     165.126 182.868 213.098  1.00 71.01           O
ATOM   2918  CB  LEU A 452     164.653 185.054 215.401  1.00 72.53           C
ATOM   2919  CG  LEU A 452     164.623 185.600 216.842  1.00 73.03           C
ATOM   2920  CD1 LEU A 452     165.196 187.013 216.916  1.00 73.78           C
ATOM   2921  CD2 LEU A 452     163.198 185.649 217.374  1.00 72.83           C
ATOM   2922  N   TYR A 453     162.914 183.295 213.282  1.00 71.62           N
ATOM   2923  CA  TYR A 453     162.546 183.213 211.868  1.00 71.94           C
ATOM   2924  C   TYR A 453     161.722 184.447 211.456  1.00 73.09           C
ATOM   2925  O   TYR A 453     161.085 185.086 212.294  1.00 75.02           O
ATOM   2926  CB  TYR A 453     161.872 181.869 211.552  1.00 72.26           C
ATOM   2927  CG  TYR A 453     160.631 181.494 212.338  1.00 73.04           C
ATOM   2928  CD1 TYR A 453     159.358 181.585 211.741  1.00 73.09           C
ATOM   2929  CD2 TYR A 453     160.763 180.942 213.628  1.00 72.51           C
ATOM   2930  CE1 TYR A 453     158.222 181.120 212.431  1.00 73.07           C
ATOM   2931  CE2 TYR A 453     159.627 180.490 214.324  1.00 74.20           C
ATOM   2932  CZ  TYR A 453     158.356 180.567 213.723  1.00 73.78           C
ATOM   2933  OH  TYR A 453     157.262 180.115 214.389  1.00 75.04           O
ATOM   2934  N   ARG A 454     161.787 184.837 210.176  1.00 72.21           N
ATOM   2935  CA  ARG A 454     161.175 186.074 209.641  1.00 72.43           C
ATOM   2936  C   ARG A 454     160.661 185.908 208.205  1.00 70.91           C
ATOM   2937  O   ARG A 454     160.653 184.787 207.690  1.00 71.29           O
ATOM   2938  CB  ARG A 454     162.175 187.243 209.726  1.00 72.55           C
ATOM   2939  CG  ARG A 454     161.477 188.603 209.547  1.00 72.94           C
ATOM   2940  CD  ARG A 454     162.420 189.758 209.172  1.00 72.08           C
ATOM   2941  NE  ARG A 454     163.461 190.022 210.188  1.00 71.38           N
ATOM   2942  CZ  ARG A 454     164.006 191.193 210.472  1.00 70.45           C
ATOM   2943  NH1 ARG A 454     163.620 192.303 209.915  1.00 70.33           N
ATOM   2944  NH2 ARG A 454     164.971 191.277 211.337  1.00 71.11           N
ATOM   2945  N   LYS A 462     163.452 185.294 196.695  1.00 62.22           N
ATOM   2946  CA  LYS A 462     164.300 184.671 195.673  1.00 62.34           C
ATOM   2947  C   LYS A 462     165.363 183.721 196.258  1.00 61.90           C
ATOM   2948  O   LYS A 462     165.708 183.840 197.434  1.00 62.67           O
ATOM   2949  CB  LYS A 462     164.958 185.763 194.809  1.00 61.52           C
ATOM   2950  CG  LYS A 462     163.956 186.409 193.843  1.00 60.94           C
ATOM   2951  CD  LYS A 462     164.665 187.373 192.883  1.00 60.05           C
ATOM   2952  CE  LYS A 462     163.656 187.955 191.886  1.00 60.39           C
ATOM   2953  NZ  LYS A 462     164.310 188.872 190.920  1.00 59.57           N
ATOM   2954  N   PRO A 463     165.910 182.778 195.465  1.00 62.22           N
ATOM   2955  CA  PRO A 463     166.928 181.835 195.921  1.00 61.96           C
ATOM   2956  C   PRO A 463     168.122 182.487 196.624  1.00 62.05           C
ATOM   2957  O   PRO A 463     168.676 183.470 196.135  1.00 62.49           O
ATOM   2958  CB  PRO A 463     167.358 181.064 194.675  1.00 61.28           C
ATOM   2959  CG  PRO A 463     166.078 181.045 193.846  1.00 61.75           C
ATOM   2960  CD  PRO A 463     165.501 182.434 194.109  1.00 61.94           C
ATOM   2961  N   PHE A 464     168.509 181.927 197.773  1.00 61.93           N
ATOM   2962  CA  PHE A 464     169.605 182.408 198.624  1.00 62.37           C
ATOM   2963  C   PHE A 464     169.488 183.882 199.084  1.00 62.54           C
ATOM   2964  O   PHE A 464     170.486 184.518 199.414  1.00 62.53           O
ATOM   2965  CB  PHE A 464     170.965 182.038 198.005  1.00 61.60           C
ATOM   2966  CG  PHE A 464     171.171 180.552 197.751  1.00 60.95           C
ATOM   2967  CD1 PHE A 464     171.522 180.092 196.468  1.00 60.58           C
ATOM   2968  CD2 PHE A 464     171.053 179.627 198.808  1.00 60.69           C
ATOM   2969  CE1 PHE A 464     171.752 178.725 196.242  1.00 60.28           C
ATOM   2970  CE2 PHE A 464     171.273 178.259 198.578  1.00 59.66           C
ATOM   2971  CZ  PHE A 464     171.617 177.805 197.295  1.00 59.03           C
ATOM   2972  N   GLU A 465     168.272 184.428 199.169  1.00 62.78           N
ATOM   2973  CA  GLU A 465     167.956 185.670 199.894  1.00 63.43           C
ATOM   2974  C   GLU A 465     168.102 185.496 201.420  1.00 64.29           C
ATOM   2975  O   GLU A 465     167.634 184.498 201.972  1.00 64.82           O
ATOM   2976  CB  GLU A 465     166.504 186.043 199.540  1.00 62.64           C
ATOM   2977  CG  GLU A 465     165.895 187.239 200.291  1.00 62.71           C
ATOM   2978  CD  GLU A 465     164.361 187.333 200.132  1.00 60.76           C
ATOM   2979  OE1 GLU A 465     163.745 186.530 199.396  1.00 60.52           O
ATOM   2980  OE2 GLU A 465     163.758 188.222 200.775  1.00 61.27           O
ATOM   2981  N   ARG A 466     168.659 186.496 202.122  1.00 64.91           N
ATOM   2982  CA  ARG A 466     168.688 186.563 203.602  1.00 65.95           C
ATOM   2983  C   ARG A 466     167.698 187.619 204.112  1.00 67.17           C
ATOM   2984  O   ARG A 466     167.765 188.780 203.713  1.00 66.86           O
ATOM   2985  CB  ARG A 466     170.127 186.832 204.085  1.00 65.86           C
ATOM   2986  CG  ARG A 466     171.056 185.667 203.703  1.00 65.48           C
ATOM   2987  CD  ARG A 466     172.532 185.904 204.018  1.00 65.56           C
ATOM   2988  NE  ARG A 466     172.811 185.768 205.456  1.00 66.78           N
ATOM   2989  CZ  ARG A 466     173.124 186.713 206.316  1.00 68.14           C
ATOM   2990  NH1 ARG A 466     173.179 187.971 205.987  1.00 66.90           N
ATOM   2991  NH2 ARG A 466     173.386 186.392 207.546  1.00 68.57           N
ATOM   2992  N   ASP A 467     166.770 187.235 204.989  1.00 67.57           N
ATOM   2993  CA  ASP A 467     165.642 188.081 205.422  1.00 68.55           C
ATOM   2994  C   ASP A 467     165.991 189.027 206.593  1.00 69.50           C
ATOM   2995  O   ASP A 467     165.335 189.035 207.636  1.00 69.64           O
ATOM   2996  CB  ASP A 467     164.403 187.208 205.715  1.00 69.23           C
ATOM   2997  CG  ASP A 467     163.115 188.044 205.845  1.00 70.42           C
ATOM   2998  OD1 ASP A 467     163.075 189.183 205.324  1.00 70.26           O
ATOM   2999  OD2 ASP A 467     162.124 187.553 206.428  1.00 70.86           O
ATOM   3000  N   ILE A 468     167.059 189.816 206.453  1.00 69.50           N
ATOM   3001  CA  ILE A 468     167.513 190.745 207.499  1.00 69.72           C
ATOM   3002  C   ILE A 468     166.486 191.865 207.723  1.00 69.40           C
ATOM   3003  O   ILE A 468     166.197 192.660 206.819  1.00 69.22           O
ATOM   3004  CB  ILE A 468     168.921 191.298 207.184  1.00 69.28           C
ATOM   3005  CG1 ILE A 468     169.967 190.183 206.963  1.00 68.76           C
ATOM   3006  CG2 ILE A 468     169.390 192.253 208.295  1.00 70.32           C
ATOM   3007  CD1 ILE A 468     170.158 189.217 208.139  1.00 69.05           C
ATOM   3008  N   TYR A 489     153.340 196.022 211.051  1.00 81.97           N
ATOM   3009  CA  TYR A 489     153.689 194.634 211.349  1.00 81.67           C
ATOM   3010  C   TYR A 489     154.949 194.176 210.595  1.00 81.26           C
ATOM   3011  O   TYR A 489     155.171 194.570 209.447  1.00 80.96           O
ATOM   3012  CB  TYR A 489     152.490 193.730 211.024  1.00 82.28           C
ATOM   3013  CG  TYR A 489     152.763 192.245 211.186  1.00 82.14           C
ATOM   3014  CD1 TYR A 489     152.635 191.640 212.450  1.00 82.37           C
ATOM   3015  CD2 TYR A 489     153.177 191.479 210.077  1.00 82.24           C
ATOM   3016  CE1 TYR A 489     152.916 190.268 212.607  1.00 82.95           C
ATOM   3017  CE2 TYR A 489     153.466 190.109 210.232  1.00 82.30           C
ATOM   3018  CZ  TYR A 489     153.333 189.500 211.497  1.00 82.75           C
ATOM   3019  OH  TYR A 489     153.598 188.175 211.639  1.00 82.32           O
ATOM   3020  N   PHE A 490     155.742 193.301 211.222  1.00 80.97           N
ATOM   3021  CA  PHE A 490     156.911 192.644 210.624  1.00 78.83           C
ATOM   3022  C   PHE A 490     156.946 191.144 211.004  1.00 79.05           C
ATOM   3023  O   PHE A 490     156.627 190.825 212.152  1.00 78.87           O
ATOM   3024  CB  PHE A 490     158.196 193.364 211.061  1.00 79.36           C
ATOM   3025  CG  PHE A 490     158.185 194.868 210.852  1.00 80.56           C
ATOM   3026  CD1 PHE A 490     157.959 195.730 211.943  1.00 80.74           C
ATOM   3027  CD2 PHE A 490     158.363 195.407 209.564  1.00 80.56           C
ATOM   3028  CE1 PHE A 490     157.906 197.121 211.747  1.00 81.21           C
ATOM   3029  CE2 PHE A 490     158.311 196.799 209.368  1.00 80.81           C
ATOM   3030  CZ  PHE A 490     158.081 197.656 210.459  1.00 80.98           C
ATOM   3031  N   PRO A 491     157.347 190.203 210.118  1.00 77.73           N
ATOM   3032  CA  PRO A 491     157.136 188.758 210.332  1.00 76.73           C
ATOM   3033  C   PRO A 491     158.015 188.053 211.388  1.00 82.65           C
ATOM   3034  O   PRO A 491     158.194 186.838 211.301  1.00 72.91           O
ATOM   3035  CB  PRO A 491     157.295 188.097 208.952  1.00 76.87           C
ATOM   3036  CG  PRO A 491     157.084 189.237 207.966  1.00 78.38           C
ATOM   3037  CD  PRO A 491     157.698 190.414 208.715  1.00 78.96           C
ATOM   3038  N   LEU A 492     158.619 188.765 212.345  1.00 74.80           N
ATOM   3039  CA  LEU A 492     159.545 188.190 213.331  1.00 75.57           C
ATOM   3040  C   LEU A 492     158.817 187.221 214.282  1.00 75.22           C
ATOM   3041  O   LEU A 492     157.853 187.598 214.953  1.00 75.97           O
ATOM   3042  CB  LEU A 492     160.243 189.301 214.142  1.00 76.30           C
ATOM   3043  CG  LEU A 492     161.287 190.144 213.384  1.00 74.55           C
ATOM   3044  CD1 LEU A 492     160.667 191.210 212.476  1.00 75.51           C
ATOM   3045  CD2 LEU A 492     162.167 190.881 214.394  1.00 74.93           C
ATOM   3046  N   GLN A 493     159.292 185.978 214.356  1.00 74.60           N
ATOM   3047  CA  GLN A 493     158.686 184.856 215.086  1.00 73.41           C
ATOM   3048  C   GLN A 493     159.776 183.988 215.753  1.00 78.76           C
ATOM   3049  O   GLN A 493     160.942 184.034 215.357  1.00 77.13           O
ATOM   3050  CB  GLN A 493     157.841 184.022 214.105  1.00 75.12           C
ATOM   3051  CG  GLN A 493     156.580 184.722 213.563  1.00 75.81           C
ATOM   3052  CD  GLN A 493     156.080 184.093 212.265  1.00 75.52           C
ATOM   3053  OE1 GLN A 493     155.230 183.213 212.252  1.00 76.26           O
ATOM   3054  NE2 GLN A 493     156.575 184.522 211.125  1.00 76.90           N
ATOM   3055  N   SER A 494     159.421 183.196 216.772  1.00 73.19           N
ATOM   3056  CA  SER A 494     160.381 182.411 217.577  1.00 73.61           C
ATOM   3057  C   SER A 494     159.844 181.042 218.025  1.00 74.05           C
ATOM   3058  O   SER A 494     158.632 180.827 218.081  1.00 74.21           O
ATOM   3059  CB  SER A 494     160.817 183.220 218.807  1.00 74.08           C
ATOM   3060  OG  SER A 494     159.772 183.361 219.748  1.00 73.68           O
ATOM   3061  N   TYR A 495     160.751 180.116 218.363  1.00 73.86           N
ATOM   3062  CA  TYR A 495     160.429 178.813 218.965  1.00 75.34           C
ATOM   3063  C   TYR A 495     160.943 178.690 220.405  1.00 75.81           C
ATOM   3064  O   TYR A 495     162.097 179.002 220.704  1.00 76.68           O
ATOM   3065  CB  TYR A 495     160.987 177.667 218.109  1.00 75.15           C
ATOM   3066  CG  TYR A 495     160.301 177.479 216.771  1.00 74.37           C
ATOM   3067  CD1 TYR A 495     158.915 177.232 216.734  1.00 74.89           C
ATOM   3068  CD2 TYR A 495     161.042 177.515 215.572  1.00 74.73           C
ATOM   3069  CE1 TYR A 495     158.264 177.036 215.505  1.00 74.54           C
ATOM   3070  CE2 TYR A 495     160.394 177.305 214.339  1.00 73.88           C
ATOM   3071  CZ  TYR A 495     159.004 177.068 214.306  1.00 73.78           C
ATOM   3072  OH  TYR A 495     158.361 176.803 213.141  1.00 73.27           O
ATOM   3073  N   GLY A 496     160.099 178.170 221.299  1.00 75.79           N
ATOM   3074  CA  GLY A 496     160.465 177.832 222.676  1.00 76.89           C
ATOM   3075  C   GLY A 496     161.231 176.511 222.763  1.00 76.98           C
ATOM   3076  O   GLY A 496     160.697 175.512 223.242  1.00 76.26           O
ATOM   3077  N   PHE A 497     162.476 176.480 222.280  1.00 73.96           N
ATOM   3078  CA  PHE A 497     163.324 175.286 222.347  1.00 75.81           C
ATOM   3079  C   PHE A 497     163.772 174.989 223.784  1.00 71.61           C
ATOM   3080  O   PHE A 497     164.686 175.626 224.316  1.00 80.34           O
ATOM   3081  CB  PHE A 497     164.517 175.420 221.389  1.00 76.29           C
ATOM   3082  CG  PHE A 497     164.167 175.421 219.909  1.00 75.34           C
ATOM   3083  CD1 PHE A 497     164.785 176.342 219.043  1.00 75.41           C
ATOM   3084  CD2 PHE A 497     163.269 174.471 219.381  1.00 76.00           C
ATOM   3085  CE1 PHE A 497     164.502 176.313 217.667  1.00 74.84           C
ATOM   3086  CE2 PHE A 497     162.975 174.454 218.008  1.00 75.17           C
ATOM   3087  CZ  PHE A 497     163.592 175.378 217.152  1.00 73.87           C
ATOM   3088  N   GLN A 498     163.119 174.003 224.399  1.00 78.85           N
ATOM   3089  CA  GLN A 498     163.380 173.496 225.747  1.00 77.81           C
ATOM   3090  C   GLN A 498     163.707 171.997 225.666  1.00 74.95           C
ATOM   3091  O   GLN A 498     163.148 171.296 224.819  1.00 75.62           O
ATOM   3092  CB  GLN A 498     162.169 173.750 226.663  1.00 76.32           C
ATOM   3093  CG  GLN A 498     161.866 175.244 226.859  1.00 77.06           C
ATOM   3094  CD  GLN A 498     160.566 175.529 227.606  1.00 77.31           C
ATOM   3095  OE1 GLN A 498     159.806 174.650 227.993  1.00 76.14           O
ATOM   3096  NE2 GLN A 498     160.256 176.785 227.840  1.00 77.41           N
ATOM   3097  N   PRO A 499     164.607 171.471 226.518  1.00 80.66           N
ATOM   3098  CA  PRO A 499     165.116 170.102 226.383  1.00 75.63           C
ATOM   3099  C   PRO A 499     164.034 169.020 226.531  1.00 76.23           C
ATOM   3100  O   PRO A 499     164.202 167.910 226.029  1.00 75.99           O
ATOM   3101  CB  PRO A 499     166.217 169.974 227.442  1.00 76.12           C
ATOM   3102  CG  PRO A 499     165.852 171.029 228.484  1.00 76.65           C
ATOM   3103  CD  PRO A 499     165.253 172.146 227.634  1.00 76.15           C
ATOM   3104  N   THR A 500     162.913 169.348 227.175  1.00 76.57           N
ATOM   3105  CA  THR A 500     161.741 168.479 227.378  1.00 76.82           C
ATOM   3106  C   THR A 500     160.759 168.433 226.194  1.00 76.22           C
ATOM   3107  O   THR A 500     159.801 167.659 226.245  1.00 76.42           O
ATOM   3108  CB  THR A 500     160.984 168.926 228.640  1.00 76.85           C
ATOM   3109  OG1 THR A 500     160.636 170.289 228.534  1.00 76.47           O
ATOM   3110  CG2 THR A 500     161.823 168.766 229.908  1.00 76.78           C
ATOM   3111  N   ASN A 501     160.950 169.223 225.126  1.00 76.13           N
ATOM   3112  CA  ASN A 501     160.009 169.297 223.994  1.00 75.88           C
ATOM   3113  C   ASN A 501     159.732 167.919 223.364  1.00 75.37           C
ATOM   3114  O   ASN A 501     160.617 167.302 222.759  1.00 75.44           O
ATOM   3115  CB  ASN A 501     160.510 170.315 222.945  1.00 75.91           C
ATOM   3116  CG  ASN A 501     160.329 171.770 223.349  1.00 74.77           C
ATOM   3117  OD1 ASN A 501     159.892 172.099 224.438  1.00 76.47           O
ATOM   3118  ND2 ASN A 501     160.624 172.697 222.464  1.00 76.28           N
ATOM   3119  N   VAL A 503     158.707 165.166 219.719  1.00 74.85           N
ATOM   3120  CA  VAL A 503     160.131 165.267 219.362  1.00 74.69           C
ATOM   3121  C   VAL A 503     160.359 166.280 218.237  1.00 74.28           C
ATOM   3122  O   VAL A 503     161.379 166.963 218.212  1.00 73.99           O
ATOM   3123  CB  VAL A 503     160.688 163.877 218.979  1.00 75.18           C
ATOM   3124  CG1 VAL A 503     162.132 163.920 218.464  1.00 75.15           C
ATOM   3125  CG2 VAL A 503     160.664 162.931 220.187  1.00 75.18           C
ATOM   3126  N   GLY A 504     159.390 166.449 217.335  1.00 74.11           N
ATOM   3127  CA  GLY A 504     159.480 167.389 216.211  1.00 73.19           C
ATOM   3128  C   GLY A 504     159.632 168.858 216.627  1.00 77.85           C
ATOM   3129  O   GLY A 504     160.237 169.641 215.900  1.00 73.14           O
ATOM   3130  N   TYR A 505     159.177 169.214 217.834  1.00 73.27           N
ATOM   3131  CA  TYR A 505     159.326 170.538 218.454  1.00 74.39           C
ATOM   3132  C   TYR A 505     160.719 170.809 219.059  1.00 79.04           C
ATOM   3133  O   TYR A 505     160.933 171.846 219.689  1.00 74.17           O
ATOM   3134  CB  TYR A 505     158.202 170.736 219.483  1.00 75.04           C
ATOM   3135  CG  TYR A 505     156.826 170.742 218.846  1.00 74.99           C
ATOM   3136  CD1 TYR A 505     156.053 169.565 218.807  1.00 76.06           C
ATOM   3137  CD2 TYR A 505     156.345 171.923 218.246  1.00 75.09           C
ATOM   3138  CE1 TYR A 505     154.807 169.562 218.148  1.00 75.79           C
ATOM   3139  CE2 TYR A 505     155.102 171.922 217.586  1.00 75.62           C
ATOM   3140  CZ  TYR A 505     154.334 170.740 217.529  1.00 76.38           C
ATOM   3141  OH  TYR A 505     153.138 170.740 216.885  1.00 76.29           O
ATOM   3142  N   GLN A 506     161.676 169.894 218.905  1.00 72.91           N
ATOM   3143  CA  GLN A 506     163.077 170.101 219.286  1.00 72.35           C
ATOM   3144  C   GLN A 506     163.844 170.885 218.206  1.00 78.40           C
ATOM   3145  O   GLN A 506     163.464 170.837 217.031  1.00 65.73           O
ATOM   3146  CB  GLN A 506     163.738 168.740 219.545  1.00 74.28           C
ATOM   3147  CG  GLN A 506     163.115 168.056 220.773  1.00 75.31           C
ATOM   3148  CD  GLN A 506     163.613 166.638 221.023  1.00 74.55           C
ATOM   3149  OE1 GLN A 506     164.622 166.183 220.508  1.00 74.59           O
ATOM   3150  NE2 GLN A 506     162.927 165.887 221.854  1.00 75.15           N
ATOM   3151  N   PRO A 507     164.933 171.591 218.558  1.00 71.83           N
ATOM   3152  CA  PRO A 507     165.810 172.195 217.566  1.00 71.34           C
ATOM   3153  C   PRO A 507     166.572 171.120 216.783  1.00 69.88           C
ATOM   3154  O   PRO A 507     166.987 170.094 217.327  1.00 80.98           O
ATOM   3155  CB  PRO A 507     166.761 173.105 218.340  1.00 72.03           C
ATOM   3156  CG  PRO A 507     166.859 172.420 219.698  1.00 72.79           C
ATOM   3157  CD  PRO A 507     165.477 171.790 219.892  1.00 74.51           C
ATOM   3158  N   TYR A 508     166.763 171.378 215.496  1.00 70.75           N
ATOM   3159  CA  TYR A 508     167.602 170.609 214.589  1.00 73.11           C
ATOM   3160  C   TYR A 508     168.598 171.557 213.927  1.00 68.21           C
ATOM   3161  O   TYR A 508     168.220 172.626 213.441  1.00 67.37           O
ATOM   3162  CB  TYR A 508     166.747 169.922 213.511  1.00 68.56           C
ATOM   3163  CG  TYR A 508     166.178 168.563 213.875  1.00 70.68           C
ATOM   3164  CD1 TYR A 508     165.344 168.402 214.999  1.00 69.79           C
ATOM   3165  CD2 TYR A 508     166.463 167.453 213.056  1.00 68.66           C
ATOM   3166  CE1 TYR A 508     164.807 167.140 215.313  1.00 70.79           C
ATOM   3167  CE2 TYR A 508     165.934 166.188 213.369  1.00 69.27           C
ATOM   3168  CZ  TYR A 508     165.100 166.030 214.495  1.00 70.53           C
ATOM   3169  OH  TYR A 508     164.580 164.809 214.784  1.00 71.22           O
ATOM   3170  N   ARG A 509     169.862 171.142 213.846  1.00 67.71           N
ATOM   3171  CA  ARG A 509     170.880 171.801 213.025  1.00 67.56           C
ATOM   3172  C   ARG A 509     170.754 171.356 211.577  1.00 69.40           C
ATOM   3173  O   ARG A 509     170.492 170.188 211.298  1.00 63.20           O
ATOM   3174  CB  ARG A 509     172.281 171.500 213.571  1.00 66.25           C
ATOM   3175  CG  ARG A 509     172.564 172.400 214.774  1.00 68.63           C
ATOM   3176  CD  ARG A 509     173.898 172.096 215.446  1.00 68.08           C
ATOM   3177  NE  ARG A 509     174.052 172.931 216.651  1.00 69.44           N
ATOM   3178  CZ  ARG A 509     175.175 173.413 217.147  1.00 69.47           C
ATOM   3179  NH1 ARG A 509     176.331 173.182 216.596  1.00 68.77           N
ATOM   3180  NH2 ARG A 509     175.143 174.146 218.216  1.00 69.56           N
ATOM   3181  N   VAL A 510     170.979 172.293 210.665  1.00 65.54           N
ATOM   3182  CA  VAL A 510     171.026 172.066 209.226  1.00 64.32           C
ATOM   3183  C   VAL A 510     172.318 172.655 208.683  1.00 62.90           C
ATOM   3184  O   VAL A 510     172.675 173.796 208.983  1.00 68.88           O
ATOM   3185  CB  VAL A 510     169.816 172.681 208.501  1.00 65.65           C
ATOM   3186  CG1 VAL A 510     169.806 172.295 207.017  1.00 66.30           C
ATOM   3187  CG2 VAL A 510     168.491 172.220 209.114  1.00 63.63           C
ATOM   3188  N   VAL A 511     173.001 171.870 207.859  1.00 62.82           N
ATOM   3189  CA  VAL A 511     174.019 172.339 206.929  1.00 61.82           C
ATOM   3190  C   VAL A 511     173.533 172.008 205.529  1.00 60.85           C
ATOM   3191  O   VAL A 511     173.350 170.841 205.192  1.00 60.67           O
ATOM   3192  CB  VAL A 511     175.387 171.700 207.201  1.00 61.98           C
ATOM   3193  CG1 VAL A 511     176.422 172.142 206.161  1.00 60.24           C
ATOM   3194  CG2 VAL A 511     175.907 172.094 208.586  1.00 62.81           C
ATOM   3195  N   VAL A 512     173.366 173.014 204.681  1.00 59.80           N
ATOM   3196  CA  VAL A 512     173.132 172.782 203.259  1.00 58.90           C
ATOM   3197  C   VAL A 512     174.439 173.021 202.533  1.00 57.69           C
ATOM   3198  O   VAL A 512     174.961 174.130 202.560  1.00 58.00           O
ATOM   3199  CB  VAL A 512     172.011 173.666 202.705  1.00 59.69           C
ATOM   3200  CG1 VAL A 512     171.750 173.307 201.242  1.00 57.78           C
ATOM   3201  CG2 VAL A 512     170.718 173.476 203.503  1.00 60.26           C
ATOM   3202  N   LEU A 513     174.967 171.986 201.886  1.00 56.31           N
ATOM   3203  CA  LEU A 513     176.129 172.082 201.013  1.00 55.05           C
ATOM   3204  C   LEU A 513     175.644 172.345 199.592  1.00 54.63           C
ATOM   3205  O   LEU A 513     175.047 171.477 198.961  1.00 54.77           O
ATOM   3206  CB  LEU A 513     176.975 170.798 201.082  1.00 54.64           C
ATOM   3207  CG  LEU A 513     177.623 170.508 202.445  1.00 55.57           C
ATOM   3208  CD1 LEU A 513     178.427 169.214 202.359  1.00 55.10           C
ATOM   3209  CD2 LEU A 513     178.575 171.620 202.882  1.00 55.88           C
ATOM   3210  N   SER A 514     175.920 173.538 199.084  1.00 53.84           N
ATOM   3211  CA  SER A 514     175.647 173.934 197.707  1.00 53.40           C
ATOM   3212  C   SER A 514     176.946 173.888 196.915  1.00 52.01           C
ATOM   3213  O   SER A 514     177.940 174.488 197.326  1.00 52.44           O
ATOM   3214  CB  SER A 514     175.063 175.346 197.692  1.00 54.51           C
ATOM   3215  OG  SER A 514     174.708 175.691 196.369  1.00 54.19           O
ATOM   3216  N   PHE A 515     176.965 173.164 195.798  1.00 51.80           N
ATOM   3217  CA  PHE A 515     178.192 172.875 195.055  1.00 50.59           C
ATOM   3218  C   PHE A 515     178.240 173.692 193.769  1.00 49.58           C
ATOM   3219  O   PHE A 515     177.360 173.585 192.916  1.00 49.60           O
ATOM   3220  CB  PHE A 515     178.280 171.376 194.747  1.00 50.42           C
ATOM   3221  CG  PHE A 515     178.452 170.483 195.958  1.00 50.92           C
ATOM   3222  CD1 PHE A 515     177.346 170.150 196.748  1.00 52.52           C
ATOM   3223  CD2 PHE A 515     179.710 169.969 196.297  1.00 50.47           C
ATOM   3224  CE1 PHE A 515     177.474 169.266 197.833  1.00 53.12           C
ATOM   3225  CE2 PHE A 515     179.851 169.099 197.388  1.00 50.34           C
ATOM   3226  CZ  PHE A 515     178.732 168.735 198.152  1.00 51.54           C
ATOM   3227  N   GLU A 516     179.292 174.488 193.592  1.00 48.34           N
ATOM   3228  CA  GLU A 516     179.479 175.314 192.400  1.00 47.30           C
ATOM   3229  C   GLU A 516     180.157 174.495 191.286  1.00 46.34           C
ATOM   3230  O   GLU A 516     181.330 174.683 190.939  1.00 46.65           O
ATOM   3231  CB  GLU A 516     180.182 176.615 192.806  1.00 47.40           C
ATOM   3232  CG  GLU A 516     180.080 177.681 191.707  1.00 46.70           C
ATOM   3233  CD  GLU A 516     180.828 178.979 192.056  1.00 46.92           C
ATOM   3234  OE1 GLU A 516     181.172 179.208 193.238  1.00 48.44           O
ATOM   3235  OE2 GLU A 516     181.017 179.819 191.148  1.00 46.39           O
ATOM   3236  N   LEU A 517     179.402 173.515 190.784  1.00 45.54           N
ATOM   3237  CA  LEU A 517     179.794 172.460 189.842  1.00 44.98           C
ATOM   3238  C   LEU A 517     179.872 172.967 188.388  1.00 44.04           C
ATOM   3239  O   LEU A 517     179.354 172.360 187.452  1.00 42.79           O
ATOM   3240  CB  LEU A 517     178.841 171.265 190.079  1.00 44.03           C
ATOM   3241  CG  LEU A 517     179.110 169.956 189.309  1.00 44.12           C
ATOM   3242  CD1 LEU A 517     180.561 169.483 189.369  1.00 40.63           C
ATOM   3243  CD2 LEU A 517     178.241 168.849 189.904  1.00 44.11           C
ATOM   3244  N   LEU A 518     180.502 174.125 188.201  1.00 44.61           N
ATOM   3245  CA  LEU A 518     180.783 174.715 186.891  1.00 43.65           C
ATOM   3246  C   LEU A 518     181.987 174.036 186.222  1.00 42.46           C
ATOM   3247  O   LEU A 518     182.954 173.667 186.891  1.00 42.43           O
ATOM   3248  CB  LEU A 518     181.055 176.224 187.048  1.00 44.90           C
ATOM   3249  CG  LEU A 518     179.914 177.039 187.680  1.00 45.84           C
ATOM   3250  CD1 LEU A 518     180.378 178.480 187.873  1.00 45.85           C
ATOM   3251  CD2 LEU A 518     178.659 177.037 186.811  1.00 45.96           C
ATOM   3252  N   HIS A 519     181.977 173.991 184.885  1.00 41.08           N
ATOM   3253  CA  HIS A 519     183.165 173.761 184.052  1.00 40.12           C
ATOM   3254  C   HIS A 519     184.040 175.026 184.009  1.00 39.97           C
ATOM   3255  O   HIS A 519     184.121 175.738 183.011  1.00 38.77           O
ATOM   3256  CB  HIS A 519     182.753 173.243 182.663  1.00 38.09           C
ATOM   3257  CG  HIS A 519     182.208 171.835 182.712  1.00 37.40           C
ATOM   3258  ND1 HIS A 519     180.864 171.480 182.856  1.00 36.46           N
ATOM   3259  CD2 HIS A 519     182.964 170.699 182.716  1.00 36.92           C
ATOM   3260  CE1 HIS A 519     180.841 170.138 182.943  1.00 34.57           C
ATOM   3261  NE2 HIS A 519     182.088 169.645 182.857  1.00 34.81           N
ATOM   3262  N   ALA A 520     184.679 175.300 185.144  1.00 40.39           N
ATOM   3263  CA  ALA A 520     185.565 176.426 185.441  1.00 39.97           C
ATOM   3264  C   ALA A 520     186.624 175.965 186.486  1.00 40.98           C
ATOM   3265  O   ALA A 520     186.550 174.819 186.939  1.00 40.78           O
ATOM   3266  CB  ALA A 520     184.667 177.579 185.909  1.00 40.07           C
ATOM   3267  N   PRO A 521     187.639 176.769 186.859  1.00 40.97           N
ATOM   3268  CA  PRO A 521     188.769 176.304 187.679  1.00 41.65           C
ATOM   3269  C   PRO A 521     188.365 175.716 189.042  1.00 43.11           C
ATOM   3270  O   PRO A 521     187.766 176.396 189.873  1.00 43.63           O
ATOM   3271  CB  PRO A 521     189.692 177.518 187.831  1.00 41.07           C
ATOM   3272  CG  PRO A 521     189.392 178.330 186.575  1.00 39.73           C
ATOM   3273  CD  PRO A 521     187.894 178.122 186.392  1.00 39.80           C
ATOM   3274  N   ALA A 522     188.683 174.442 189.284  1.00 43.71           N
ATOM   3275  CA  ALA A 522     188.335 173.736 190.516  1.00 45.22           C
ATOM   3276  C   ALA A 522     189.242 174.125 191.695  1.00 46.18           C
ATOM   3277  O   ALA A 522     190.450 174.269 191.520  1.00 45.82           O
ATOM   3278  CB  ALA A 522     188.387 172.231 190.249  1.00 44.87           C
ATOM   3279  N   THR A 523     188.689 174.235 192.910  1.00 46.41           N
ATOM   3280  CA  THR A 523     189.491 174.426 194.140  1.00 47.68           C
ATOM   3281  C   THR A 523     189.007 173.641 195.361  1.00 48.08           C
ATOM   3282  O   THR A 523     189.747 173.568 196.340  1.00 48.62           O
ATOM   3283  CB  THR A 523     189.660 175.898 194.558  1.00 48.01           C
ATOM   3284  OG1 THR A 523     188.506 176.396 195.196  1.00 48.07           O
ATOM   3285  CG2 THR A 523     190.098 176.869 193.468  1.00 47.30           C
ATOM   3286  N   VAL A 524     187.813 173.042 195.338  1.00 47.48           N
ATOM   3287  CA  VAL A 524     187.393 172.076 196.366  1.00 48.24           C
ATOM   3288  C   VAL A 524     187.283 170.729 195.693  1.00 47.24           C
ATOM   3289  O   VAL A 524     186.431 170.593 194.819  1.00 47.53           O
ATOM   3290  CB  VAL A 524     186.041 172.432 197.005  1.00 48.40           C
ATOM   3291  CG1 VAL A 524     185.706 171.464 198.143  1.00 49.40           C
ATOM   3292  CG2 VAL A 524     186.051 173.836 197.585  1.00 49.21           C
ATOM   3293  N   CYS A 525     188.085 169.743 196.094  1.00 48.15           N
ATOM   3294  CA  CYS A 525     188.108 168.427 195.449  1.00 47.54           C
ATOM   3295  C   CYS A 525     188.103 167.249 196.421  1.00 47.90           C
ATOM   3296  O   CYS A 525     188.482 167.374 197.581  1.00 48.71           O
ATOM   3297  CB  CYS A 525     189.266 168.349 194.424  1.00 46.38           C
ATOM   3298  SG  CYS A 525     189.170 169.463 192.981  1.00 44.23           S
ATOM   3299  N   GLY A 526     187.645 166.090 195.944  1.00 47.30           N
ATOM   3300  CA  GLY A 526     187.745 164.837 196.686  1.00 47.39           C
ATOM   3301  C   GLY A 526     189.198 164.373 196.850  1.00 47.32           C
ATOM   3302  O   GLY A 526     190.095 164.888 196.181  1.00 46.94           O
ATOM   3303  N   PRO A 527     189.459 163.380 197.712  1.00 47.50           N
ATOM   3304  CA  PRO A 527     190.806 162.914 198.045  1.00 46.95           C
ATOM   3305  C   PRO A 527     191.523 162.118 196.934  1.00 46.28           C
ATOM   3306  O   PRO A 527     192.526 161.460 197.209  1.00 46.86           O
ATOM   3307  CB  PRO A 527     190.609 162.097 199.329  1.00 48.68           C
ATOM   3308  CG  PRO A 527     189.205 161.524 199.164  1.00 48.60           C
ATOM   3309  CD  PRO A 527     188.465 162.684 198.513  1.00 48.20           C
ATOM   3310  N   LYS A 528     191.033 162.123 195.688  1.00 45.65           N
ATOM   3311  CA  LYS A 528     191.564 161.286 194.603  1.00 44.53           C
ATOM   3312  C   LYS A 528     192.990 161.700 194.212  1.00 43.74           C
ATOM   3313  O   LYS A 528     193.237 162.854 193.867  1.00 43.31           O
ATOM   3314  CB  LYS A 528     190.592 161.295 193.406  1.00 43.70           C
ATOM   3315  CG  LYS A 528     190.718 159.982 192.625  1.00 42.64           C
ATOM   3316  CD  LYS A 528     189.694 159.853 191.493  1.00 42.28           C
ATOM   3317  CE  LYS A 528     189.738 158.408 190.975  1.00 41.69           C
ATOM   3318  NZ  LYS A 528     188.693 158.140 189.956  1.00 41.73           N
ATOM   3319  N   LYS A 529     193.939 160.762 194.272  1.00 43.69           N
ATOM   3320  CA  LYS A 529     195.365 161.002 193.988  1.00 43.00           C
ATOM   3321  C   LYS A 529     195.619 161.131 192.485  1.00 42.31           C
ATOM   3322  O   LYS A 529     195.205 160.273 191.710  1.00 41.63           O
ATOM   3323  CB  LYS A 529     196.216 159.880 194.607  1.00 43.16           C
ATOM   3324  CG  LYS A 529     196.139 159.885 196.143  1.00 44.67           C
ATOM   3325  CD  LYS A 529     196.973 158.750 196.747  1.00 45.18           C
ATOM   3326  CE  LYS A 529     196.867 158.788 198.276  1.00 45.76           C
ATOM   3327  NZ  LYS A 529     197.630 157.683 198.904  1.00 47.69           N
ATOM   3328  N   SER A 530     196.307 162.187 192.060  1.00 41.52           N
ATOM   3329  CA  SER A 530     196.630 162.427 190.648  1.00 40.74           C
ATOM   3330  C   SER A 530     197.741 161.508 190.131  1.00 40.14           C
ATOM   3331  O   SER A 530     198.775 161.358 190.778  1.00 40.09           O
ATOM   3332  CB  SER A 530     197.024 163.891 190.435  1.00 40.39           C
ATOM   3333  OG  SER A 530     198.124 164.266 191.247  1.00 41.19           O
ATOM   3334  N   THR A 531     197.572 160.952 188.933  1.00 39.55           N
ATOM   3335  CA  THR A 531     198.631 160.238 188.202  1.00 39.12           C
ATOM   3336  C   THR A 531     199.549 161.222 187.479  1.00 38.89           C
ATOM   3337  O   THR A 531     199.235 162.407 187.350  1.00 38.89           O
ATOM   3338  CB  THR A 531     198.041 159.259 187.169  1.00 38.68           C
ATOM   3339  OG1 THR A 531     197.390 159.949 186.128  1.00 38.00           O
ATOM   3340  CG2 THR A 531     197.034 158.289 187.776  1.00 39.48           C
ATOM   3341  N   ASN A 532     200.647 160.724 186.912  1.00 38.47           N
ATOM   3342  CA  ASN A 532     201.350 161.414 185.830  1.00 38.53           C
ATOM   3343  C   ASN A 532     200.423 161.603 184.605  1.00 38.25           C
ATOM   3344  O   ASN A 532     199.456 160.856 184.429  1.00 38.10           O
ATOM   3345  CB  ASN A 532     202.616 160.600 185.500  1.00 37.92           C
ATOM   3346  CG  ASN A 532     203.573 161.311 184.559  1.00 38.67           C
ATOM   3347  OD1 ASN A 532     203.581 162.528 184.435  1.00 38.60           O
ATOM   3348  ND2 ASN A 532     204.415 160.577 183.873  1.00 38.84           N
ATOM   3349  N   LEU A 533     200.707 162.600 183.767  1.00 38.37           N
ATOM   3350  CA  LEU A 533     200.042 162.830 182.481  1.00 37.94           C
ATOM   3351  C   LEU A 533     200.590 161.878 181.401  1.00 37.49           C
ATOM   3352  O   LEU A 533     201.767 161.518 181.429  1.00 37.66           O
ATOM   3353  CB  LEU A 533     200.243 164.313 182.110  1.00 38.24           C
ATOM   3354  CG  LEU A 533     199.698 164.747 180.738  1.00 37.64           C
ATOM   3355  CD1 LEU A 533     198.177 164.653 180.647  1.00 38.12           C
ATOM   3356  CD2 LEU A 533     200.101 166.186 180.456  1.00 36.79           C
ATOM   3357  N   VAL A 534     199.762 161.508 180.419  1.00 37.38           N
ATOM   3358  CA  VAL A 534     200.142 160.679 179.258  1.00 36.92           C
ATOM   3359  C   VAL A 534     199.618 161.313 177.969  1.00 36.49           C
ATOM   3360  O   VAL A 534     198.486 161.783 177.939  1.00 35.89           O
ATOM   3361  CB  VAL A 534     199.633 159.235 179.442  1.00 36.69           C
ATOM   3362  CG1 VAL A 534     199.807 158.366 178.195  1.00 36.30           C
ATOM   3363  CG2 VAL A 534     200.385 158.542 180.583  1.00 37.13           C
ATOM   3364  N   LYS A 535     200.422 161.327 176.902  1.00 36.00           N
ATOM   3365  CA  LYS A 535     200.130 161.995 175.619  1.00 35.58           C
ATOM   3366  C   LYS A 535     200.326 161.055 174.430  1.00 35.19           C
ATOM   3367  O   LYS A 535     201.064 160.077 174.518  1.00 35.04           O
ATOM   3368  CB  LYS A 535     201.036 163.228 175.444  1.00 35.32           C
ATOM   3369  CG  LYS A 535     200.781 164.354 176.454  1.00 36.07           C
ATOM   3370  CD  LYS A 535     201.837 165.455 176.280  1.00 36.17           C
ATOM   3371  CE  LYS A 535     201.584 166.571 177.292  1.00 36.85           C
ATOM   3372  NZ  LYS A 535     202.707 167.536 177.388  1.00 37.16           N
ATOM   3373  N   ASN A 536     199.684 161.367 173.305  1.00 34.67           N
ATOM   3374  CA  ASN A 536     199.788 160.655 172.019  1.00 34.65           C
ATOM   3375  C   ASN A 536     199.392 159.161 172.059  1.00 34.46           C
ATOM   3376  O   ASN A 536     199.665 158.422 171.112  1.00 34.65           O
ATOM   3377  CB  ASN A 536     201.175 160.898 171.392  1.00 34.82           C
ATOM   3378  CG  ASN A 536     201.539 162.366 171.290  1.00 35.09           C
ATOM   3379  OD1 ASN A 536     200.803 163.174 170.743  1.00 35.02           O
ATOM   3380  ND2 ASN A 536     202.672 162.762 171.819  1.00 34.94           N
ATOM   3381  N   LYS A 537     198.731 158.716 173.134  1.00 34.52           N
ATOM   3382  CA  LYS A 537     198.300 157.334 173.380  1.00 34.48           C
ATOM   3383  C   LYS A 537     196.860 157.328 173.888  1.00 33.81           C
ATOM   3384  O   LYS A 537     196.504 158.178 174.697  1.00 33.94           O
ATOM   3385  CB  LYS A 537     199.292 156.707 174.377  1.00 34.70           C
ATOM   3386  CG  LYS A 537     199.162 155.181 174.468  1.00 34.70           C
ATOM   3387  CD  LYS A 537     200.319 154.538 175.251  1.00 34.93           C
ATOM   3388  CE  LYS A 537     200.259 154.859 176.749  1.00 35.23           C
ATOM   3389  NZ  LYS A 537     201.374 154.221 177.497  1.00 35.54           N
ATOM   3390  N   CYS A 538     196.020 156.406 173.422  1.00 33.96           N
ATOM   3391  CA  CYS A 538     194.627 156.309 173.868  1.00 33.67           C
ATOM   3392  C   CYS A 538     194.560 155.935 175.356  1.00 33.19           C
ATOM   3393  O   CYS A 538     195.057 154.879 175.758  1.00 33.86           O
ATOM   3394  CB  CYS A 538     193.888 155.285 173.000  1.00 33.61           C
ATOM   3395  SG  CYS A 538     192.260 154.800 173.628  1.00 31.18           S
ATOM   3396  N   VAL A 539     193.931 156.777 176.176  1.00 33.46           N
ATOM   3397  CA  VAL A 539     193.812 156.608 177.632  1.00 33.43           C
ATOM   3398  C   VAL A 539     192.412 156.960 178.114  1.00 33.61           C
ATOM   3399  O   VAL A 539     191.731 157.809 177.548  1.00 33.91           O
ATOM   3400  CB  VAL A 539     194.858 157.435 178.408  1.00 33.95           C
ATOM   3401  CG1 VAL A 539     196.276 156.908 178.181  1.00 34.22           C
ATOM   3402  CG2 VAL A 539     194.836 158.930 178.080  1.00 34.05           C
ATOM   3403  N   ASN A 540     191.977 156.305 179.180  1.00 33.72           N
ATOM   3404  CA  ASN A 540     190.874 156.767 180.004  1.00 33.35           C
ATOM   3405  C   ASN A 540     191.398 157.921 180.869  1.00 34.69           C
ATOM   3406  O   ASN A 540     192.554 157.893 181.287  1.00 35.66           O
ATOM   3407  CB  ASN A 540     190.360 155.561 180.803  1.00 33.99           C
ATOM   3408  CG  ASN A 540     189.333 155.939 181.847  1.00 34.21           C
ATOM   3409  OD1 ASN A 540     189.654 156.494 182.885  1.00 34.44           O
ATOM   3410  ND2 ASN A 540     188.078 155.649 181.613  1.00 32.93           N
ATOM   3411  N   PHE A 541     190.597 158.948 181.132  1.00 34.44           N
ATOM   3412  CA  PHE A 541     191.049 160.105 181.903  1.00 34.76           C
ATOM   3413  C   PHE A 541     189.955 160.677 182.795  1.00 34.87           C
ATOM   3414  O   PHE A 541     188.763 160.527 182.537  1.00 35.31           O
ATOM   3415  CB  PHE A 541     191.654 161.170 180.974  1.00 35.34           C
ATOM   3416  CG  PHE A 541     190.726 161.725 179.912  1.00 34.89           C
ATOM   3417  CD1 PHE A 541     189.686 162.605 180.264  1.00 34.89           C
ATOM   3418  CD2 PHE A 541     190.917 161.386 178.562  1.00 34.14           C
ATOM   3419  CE1 PHE A 541     188.844 163.142 179.279  1.00 34.39           C
ATOM   3420  CE2 PHE A 541     190.077 161.926 177.575  1.00 33.56           C
ATOM   3421  CZ  PHE A 541     189.036 162.797 177.934  1.00 33.68           C
ATOM   3422  N   ASN A 542     190.383 161.382 183.834  1.00 36.00           N
ATOM   3423  CA  ASN A 542     189.555 162.155 184.737  1.00 35.75           C
ATOM   3424  C   ASN A 542     190.266 163.485 185.023  1.00 36.35           C
ATOM   3425  O   ASN A 542     191.310 163.489 185.671  1.00 37.70           O
ATOM   3426  CB  ASN A 542     189.295 161.308 185.990  1.00 36.24           C
ATOM   3427  CG  ASN A 542     188.380 161.986 186.987  1.00 36.99           C
ATOM   3428  OD1 ASN A 542     188.398 163.189 187.160  1.00 37.30           O
ATOM   3429  ND2 ASN A 542     187.540 161.244 187.663  1.00 37.76           N
ATOM   3430  N   PHE A 543     189.719 164.600 184.536  1.00 36.40           N
ATOM   3431  CA  PHE A 543     190.203 165.949 184.839  1.00 36.50           C
ATOM   3432  C   PHE A 543     189.234 166.648 185.797  1.00 37.53           C
ATOM   3433  O   PHE A 543     188.108 166.953 185.421  1.00 37.37           O
ATOM   3434  CB  PHE A 543     190.339 166.748 183.540  1.00 37.05           C
ATOM   3435  CG  PHE A 543     191.547 166.386 182.709  1.00 36.93           C
ATOM   3436  CD1 PHE A 543     191.462 165.414 181.700  1.00 36.53           C
ATOM   3437  CD2 PHE A 543     192.758 167.062 182.922  1.00 37.44           C
ATOM   3438  CE1 PHE A 543     192.591 165.104 180.921  1.00 36.57           C
ATOM   3439  CE2 PHE A 543     193.888 166.756 182.147  1.00 37.86           C
ATOM   3440  CZ  PHE A 543     193.804 165.773 181.151  1.00 37.48           C
ATOM   3441  N   ASN A 544     189.644 166.927 187.031  1.00 38.35           N
ATOM   3442  CA  ASN A 544     188.817 167.580 188.058  1.00 39.51           C
ATOM   3443  C   ASN A 544     187.421 166.943 188.291  1.00 39.44           C
ATOM   3444  O   ASN A 544     186.504 167.610 188.767  1.00 39.95           O
ATOM   3445  CB  ASN A 544     188.722 169.090 187.768  1.00 39.74           C
ATOM   3446  CG  ASN A 544     190.052 169.783 187.584  1.00 39.82           C
ATOM   3447  OD1 ASN A 544     191.063 169.406 188.146  1.00 40.11           O
ATOM   3448  ND2 ASN A 544     190.086 170.833 186.800  1.00 39.34           N
ATOM   3449  N   GLY A 545     187.214 165.676 187.926  1.00 38.31           N
ATOM   3450  CA  GLY A 545     185.915 164.992 187.944  1.00 38.88           C
ATOM   3451  C   GLY A 545     185.262 164.778 186.571  1.00 36.92           C
ATOM   3452  O   GLY A 545     184.335 163.979 186.469  1.00 36.40           O
ATOM   3453  N   LEU A 546     185.730 165.429 185.502  1.00 36.63           N
ATOM   3454  CA  LEU A 546     185.311 165.135 184.130  1.00 35.81           C
ATOM   3455  C   LEU A 546     185.928 163.813 183.670  1.00 35.45           C
ATOM   3456  O   LEU A 546     187.093 163.782 183.278  1.00 35.70           O
ATOM   3457  CB  LEU A 546     185.719 166.286 183.188  1.00 35.91           C
ATOM   3458  CG  LEU A 546     185.448 165.987 181.700  1.00 34.45           C
ATOM   3459  CD1 LEU A 546     183.955 165.897 181.387  1.00 33.47           C
ATOM   3460  CD2 LEU A 546     186.057 167.071 180.824  1.00 34.91           C
ATOM   3461  N   THR A 547     185.154 162.731 183.680  1.00 34.71           N
ATOM   3462  CA  THR A 547     185.558 161.451 183.086  1.00 34.22           C
ATOM   3463  C   THR A 547     185.473 161.484 181.561  1.00 33.34           C
ATOM   3464  O   THR A 547     184.581 162.107 180.990  1.00 32.75           O
ATOM   3465  CB  THR A 547     184.725 160.286 183.633  1.00 34.59           C
ATOM   3466  OG1 THR A 547     183.344 160.489 183.444  1.00 32.13           O
ATOM   3467  CG2 THR A 547     184.957 160.091 185.130  1.00 35.18           C
ATOM   3468  N   GLY A 548     186.370 160.770 180.887  1.00 33.81           N
ATOM   3469  CA  GLY A 548     186.378 160.616 179.433  1.00 33.07           C
ATOM   3470  C   GLY A 548     187.365 159.548 178.967  1.00 33.00           C
ATOM   3471  O   GLY A 548     187.968 158.839 179.770  1.00 34.10           O
ATOM   3472  N   THR A 549     187.526 159.387 177.658  1.00 32.78           N
ATOM   3473  CA  THR A 549     188.492 158.457 177.049  1.00 32.72           C
ATOM   3474  C   THR A 549     188.925 158.967 175.678  1.00 32.31           C
ATOM   3475  O   THR A 549     188.083 159.258 174.830  1.00 30.76           O
ATOM   3476  CB  THR A 549     187.903 157.038 176.955  1.00 31.06           C
ATOM   3477  OG1 THR A 549     187.820 156.481 178.247  1.00 32.47           O
ATOM   3478  CG2 THR A 549     188.748 156.069 176.132  1.00 32.04           C
ATOM   3479  N   GLY A 550     190.230 159.096 175.449  1.00 32.45           N
ATOM   3480  CA  GLY A 550     190.761 159.688 174.226  1.00 31.81           C
ATOM   3481  C   GLY A 550     192.282 159.764 174.190  1.00 32.19           C
ATOM   3482  O   GLY A 550     192.973 159.395 175.133  1.00 33.03           O
ATOM   3483  N   VAL A 551     192.802 160.243 173.069  1.00 32.13           N
ATOM   3484  CA  VAL A 551     194.212 160.568 172.857  1.00 32.79           C
ATOM   3485  C   VAL A 551     194.429 162.026 173.249  1.00 32.16           C
ATOM   3486  O   VAL A 551     193.931 162.929 172.576  1.00 33.11           O
ATOM   3487  CB  VAL A 551     194.607 160.348 171.385  1.00 32.48           C
ATOM   3488  CG1 VAL A 551     196.112 160.545 171.210  1.00 32.95           C
ATOM   3489  CG2 VAL A 551     194.255 158.942 170.884  1.00 32.35           C
ATOM   3490  N   LEU A 552     195.154 162.265 174.342  1.00 33.19           N
ATOM   3491  CA  LEU A 552     195.548 163.609 174.769  1.00 33.48           C
ATOM   3492  C   LEU A 552     196.735 164.095 173.934  1.00 33.29           C
ATOM   3493  O   LEU A 552     197.700 163.359 173.740  1.00 34.82           O
ATOM   3494  CB  LEU A 552     195.887 163.615 176.269  1.00 33.84           C
ATOM   3495  CG  LEU A 552     194.806 163.007 177.177  1.00 34.17           C
ATOM   3496  CD1 LEU A 552     195.210 163.121 178.640  1.00 35.81           C
ATOM   3497  CD2 LEU A 552     193.471 163.718 177.002  1.00 33.88           C
ATOM   3498  N   THR A 553     196.691 165.327 173.441  1.00 33.84           N
ATOM   3499  CA  THR A 553     197.712 165.880 172.539  1.00 33.91           C
ATOM   3500  C   THR A 553     197.973 167.349 172.853  1.00 33.83           C
ATOM   3501  O   THR A 553     197.084 168.052 173.315  1.00 34.56           O
ATOM   3502  CB  THR A 553     197.276 165.734 171.073  1.00 33.98           C
ATOM   3503  OG1 THR A 553     196.078 166.429 170.828  1.00 33.75           O
ATOM   3504  CG2 THR A 553     197.033 164.291 170.646  1.00 33.94           C
ATOM   3505  N   GLU A 554     199.180 167.850 172.613  1.00 34.38           N
ATOM   3506  CA  GLU A 554     199.469 169.285 172.765  1.00 34.61           C
ATOM   3507  C   GLU A 554     198.764 170.106 171.674  1.00 34.38           C
ATOM   3508  O   GLU A 554     198.592 169.624 170.551  1.00 34.15           O
ATOM   3509  CB  GLU A 554     200.982 169.533 172.744  1.00 34.60           C
ATOM   3510  CG  GLU A 554     201.690 168.715 173.834  1.00 35.53           C
ATOM   3511  CD  GLU A 554     203.161 169.101 174.036  1.00 36.65           C
ATOM   3512  OE1 GLU A 554     203.796 169.669 173.118  1.00 34.99           O
ATOM   3513  OE2 GLU A 554     203.691 168.796 175.128  1.00 36.06           O
ATOM   3514  N   SER A 555     198.348 171.341 171.975  1.00 34.53           N
ATOM   3515  CA  SER A 555     197.482 172.116 171.074  1.00 34.60           C
ATOM   3516  C   SER A 555     197.790 173.614 171.018  1.00 34.67           C
ATOM   3517  O   SER A 555     198.339 174.199 171.953  1.00 34.68           O
ATOM   3518  CB  SER A 555     196.022 171.884 171.464  1.00 34.43           C
ATOM   3519  OG  SER A 555     195.657 172.642 172.595  1.00 34.80           O
ATOM   3520  N   ASN A 556     197.394 174.243 169.909  1.00 34.63           N
ATOM   3521  CA  ASN A 556     197.493 175.686 169.676  1.00 34.65           C
ATOM   3522  C   ASN A 556     196.285 176.494 170.206  1.00 34.50           C
ATOM   3523  O   ASN A 556     196.225 177.706 169.990  1.00 34.28           O
ATOM   3524  CB  ASN A 556     197.710 175.915 168.169  1.00 34.57           C
ATOM   3525  CG  ASN A 556     196.545 175.425 167.328  1.00 35.06           C
ATOM   3526  OD1 ASN A 556     196.425 174.246 167.027  1.00 34.81           O
ATOM   3527  ND2 ASN A 556     195.638 176.294 166.950  1.00 35.55           N
ATOM   3528  N   LYS A 557     195.299 175.855 170.853  1.00 34.45           N
ATOM   3529  CA  LYS A 557     194.056 176.501 171.309  1.00 34.13           C
ATOM   3530  C   LYS A 557     194.350 177.472 172.454  1.00 34.77           C
ATOM   3531  O   LYS A 557     194.593 177.055 173.582  1.00 34.53           O
ATOM   3532  CB  LYS A 557     193.014 175.427 171.688  1.00 34.02           C
ATOM   3533  CG  LYS A 557     192.438 174.775 170.419  1.00 33.40           C
ATOM   3534  CD  LYS A 557     191.547 173.552 170.683  1.00 33.12           C
ATOM   3535  CE  LYS A 557     191.019 173.065 169.325  1.00 31.27           C
ATOM   3536  NZ  LYS A 557     190.403 171.714 169.368  1.00 31.10           N
ATOM   3537  N   LYS A 558     194.344 178.778 172.168  1.00 34.26           N
ATOM   3538  CA  LYS A 558     194.672 179.846 173.126  1.00 34.46           C
ATOM   3539  C   LYS A 558     193.534 180.068 174.127  1.00 34.34           C
ATOM   3540  O   LYS A 558     192.719 180.972 173.964  1.00 34.84           O
ATOM   3541  CB  LYS A 558     195.040 181.124 172.346  1.00 34.61           C
ATOM   3542  CG  LYS A 558     195.597 182.223 173.269  1.00 35.47           C
ATOM   3543  CD  LYS A 558     195.743 183.558 172.528  1.00 36.26           C
ATOM   3544  CE  LYS A 558     196.210 184.645 173.503  1.00 37.12           C
ATOM   3545  NZ  LYS A 558     196.320 185.966 172.837  1.00 39.63           N
ATOM   3546  N   PHE A 559     193.466 179.254 175.176  1.00 34.91           N
ATOM   3547  CA  PHE A 559     192.516 179.488 176.265  1.00 33.73           C
ATOM   3548  C   PHE A 559     192.848 180.815 176.958  1.00 34.76           C
ATOM   3549  O   PHE A 559     193.994 181.059 177.342  1.00 34.60           O
ATOM   3550  CB  PHE A 559     192.536 178.344 177.286  1.00 34.16           C
ATOM   3551  CG  PHE A 559     191.801 177.061 176.930  1.00 33.89           C
ATOM   3552  CD1 PHE A 559     191.645 176.619 175.602  1.00 33.34           C
ATOM   3553  CD2 PHE A 559     191.278 176.279 177.976  1.00 34.06           C
ATOM   3554  CE1 PHE A 559     190.967 175.422 175.327  1.00 32.79           C
ATOM   3555  CE2 PHE A 559     190.606 175.080 177.702  1.00 34.16           C
ATOM   3556  CZ  PHE A 559     190.445 174.654 176.377  1.00 33.96           C
ATOM   3557  N   LEU A 560     191.846 181.668 177.143  1.00 35.03           N
ATOM   3558  CA  LEU A 560     191.950 182.862 177.979  1.00 35.20           C
ATOM   3559  C   LEU A 560     192.050 182.440 179.459  1.00 35.73           C
ATOM   3560  O   LEU A 560     191.517 181.390 179.815  1.00 35.48           O
ATOM   3561  CB  LEU A 560     190.740 183.783 177.714  1.00 35.55           C
ATOM   3562  CG  LEU A 560     190.539 184.173 176.235  1.00 35.26           C
ATOM   3563  CD1 LEU A 560     189.276 185.012 176.077  1.00 33.40           C
ATOM   3564  CD2 LEU A 560     191.718 184.976 175.684  1.00 34.18           C
ATOM   3565  N   PRO A 561     192.682 183.222 180.354  1.00 34.97           N
ATOM   3566  CA  PRO A 561     193.016 182.775 181.713  1.00 35.30           C
ATOM   3567  C   PRO A 561     191.853 182.227 182.556  1.00 35.38           C
ATOM   3568  O   PRO A 561     192.063 181.358 183.403  1.00 35.36           O
ATOM   3569  CB  PRO A 561     193.640 183.998 182.386  1.00 35.66           C
ATOM   3570  CG  PRO A 561     194.306 184.725 181.223  1.00 35.24           C
ATOM   3571  CD  PRO A 561     193.327 184.497 180.076  1.00 35.05           C
ATOM   3572  N   PHE A 562     190.627 182.698 182.319  1.00 34.99           N
ATOM   3573  CA  PHE A 562     189.418 182.248 183.014  1.00 34.92           C
ATOM   3574  C   PHE A 562     188.858 180.904 182.509  1.00 35.47           C
ATOM   3575  O   PHE A 562     187.963 180.353 183.149  1.00 36.48           O
ATOM   3576  CB  PHE A 562     188.362 183.363 182.939  1.00 34.63           C
ATOM   3577  CG  PHE A 562     187.872 183.712 181.544  1.00 34.14           C
ATOM   3578  CD1 PHE A 562     186.721 183.091 181.028  1.00 36.52           C
ATOM   3579  CD2 PHE A 562     188.546 184.677 180.772  1.00 34.32           C
ATOM   3580  CE1 PHE A 562     186.249 183.421 179.747  1.00 36.64           C
ATOM   3581  CE2 PHE A 562     188.083 184.995 179.485  1.00 35.23           C
ATOM   3582  CZ  PHE A 562     186.941 184.364 178.970  1.00 34.77           C
ATOM   3583  N   GLN A 563     189.350 180.364 181.388  1.00 35.23           N
ATOM   3584  CA  GLN A 563     188.814 179.163 180.735  1.00 36.83           C
ATOM   3585  C   GLN A 563     189.586 177.898 181.137  1.00 35.31           C
ATOM   3586  O   GLN A 563     190.813 177.879 181.124  1.00 35.12           O
ATOM   3587  CB  GLN A 563     188.836 179.329 179.206  1.00 38.27           C
ATOM   3588  CG  GLN A 563     187.936 180.471 178.708  1.00 29.00           C
ATOM   3589  CD  GLN A 563     188.141 180.815 177.236  1.00 31.25           C
ATOM   3590  OE1 GLN A 563     189.218 180.692 176.678  1.00 32.15           O
ATOM   3591  NE2 GLN A 563     187.130 181.297 176.551  1.00 28.94           N
ATOM   3592  N   GLN A 564     188.867 176.824 181.473  1.00 36.85           N
ATOM   3593  CA  GLN A 564     189.450 175.553 181.940  1.00 36.19           C
ATOM   3594  C   GLN A 564     189.138 174.351 181.021  1.00 36.40           C
ATOM   3595  O   GLN A 564     189.939 173.423 180.927  1.00 36.27           O
ATOM   3596  CB  GLN A 564     188.992 175.353 183.398  1.00 36.89           C
ATOM   3597  CG  GLN A 564     189.419 174.032 184.058  1.00 37.41           C
ATOM   3598  CD  GLN A 564     190.922 173.771 184.079  1.00 37.25           C
ATOM   3599  OE1 GLN A 564     191.754 174.666 184.186  1.00 37.62           O
ATOM   3600  NE2 GLN A 564     191.305 172.521 183.972  1.00 37.42           N
ATOM   3601  N   PHE A 565     188.021 174.390 180.292  1.00 35.60           N
ATOM   3602  CA  PHE A 565     187.552 173.364 179.354  1.00 34.41           C
ATOM   3603  C   PHE A 565     187.168 174.025 178.024  1.00 36.84           C
ATOM   3604  O   PHE A 565     186.751 175.180 178.015  1.00 25.68           O
ATOM   3605  CB  PHE A 565     186.331 172.634 179.946  1.00 35.55           C
ATOM   3606  CG  PHE A 565     186.533 171.961 181.296  1.00 36.43           C
ATOM   3607  CD1 PHE A 565     186.340 172.682 182.488  1.00 36.74           C
ATOM   3608  CD2 PHE A 565     186.885 170.601 181.369  1.00 36.19           C
ATOM   3609  CE1 PHE A 565     186.503 172.053 183.738  1.00 37.57           C
ATOM   3610  CE2 PHE A 565     187.078 169.977 182.614  1.00 36.77           C
ATOM   3611  CZ  PHE A 565     186.881 170.702 183.799  1.00 37.34           C
ATOM   3612  N   GLY A 566     187.253 173.307 176.908  1.00 32.84           N
ATOM   3613  CA  GLY A 566     186.720 173.733 175.609  1.00 31.74           C
ATOM   3614  C   GLY A 566     185.727 172.716 175.059  1.00 32.47           C
ATOM   3615  O   GLY A 566     185.874 171.530 175.341  1.00 33.09           O
ATOM   3616  N   ARG A 567     184.721 173.134 174.283  1.00 31.19           N
ATOM   3617  CA  ARG A 567     183.632 172.252 173.809  1.00 30.65           C
ATOM   3618  C   ARG A 567     183.529 172.136 172.292  1.00 29.57           C
ATOM   3619  O   ARG A 567     183.751 173.094 171.558  1.00 30.51           O
ATOM   3620  CB  ARG A 567     182.275 172.705 174.353  1.00 29.81           C
ATOM   3621  CG  ARG A 567     182.033 172.320 175.814  1.00 30.13           C
ATOM   3622  CD  ARG A 567     180.553 172.574 176.132  1.00 29.47           C
ATOM   3623  NE  ARG A 567     180.270 172.634 177.571  1.00 29.60           N
ATOM   3624  CZ  ARG A 567     180.429 171.691 178.476  1.00 30.08           C
ATOM   3625  NH1 ARG A 567     180.726 170.460 178.181  1.00 27.61           N
ATOM   3626  NH2 ARG A 567     180.290 172.000 179.726  1.00 32.62           N
ATOM   3627  N   ASP A 568     183.126 170.951 171.850  1.00 27.27           N
ATOM   3628  CA  ASP A 568     182.689 170.628 170.493  1.00 26.43           C
ATOM   3629  C   ASP A 568     181.237 171.087 170.229  1.00 24.71           C
ATOM   3630  O   ASP A 568     180.501 171.441 171.147  1.00 24.64           O
ATOM   3631  CB  ASP A 568     182.809 169.102 170.333  1.00 26.59           C
ATOM   3632  CG  ASP A 568     182.806 168.616 168.879  1.00 25.29           C
ATOM   3633  OD1 ASP A 568     182.862 169.459 167.957  1.00 24.80           O
ATOM   3634  OD2 ASP A 568     182.733 167.389 168.659  1.00 26.08           O
ATOM   3635  N   ILE A 569     180.773 171.004 168.982  1.00 23.93           N
ATOM   3636  CA  ILE A 569     179.391 171.310 168.571  1.00 23.15           C
ATOM   3637  C   ILE A 569     178.351 170.420 169.281  1.00 21.54           C
ATOM   3638  O   ILE A 569     177.242 170.860 169.572  1.00 20.23           O
ATOM   3639  CB  ILE A 569     179.305 171.195 167.033  1.00 22.18           C
ATOM   3640  CG1 ILE A 569     180.265 172.171 166.312  1.00 22.87           C
ATOM   3641  CG2 ILE A 569     177.877 171.395 166.509  1.00 18.93           C
ATOM   3642  CD1 ILE A 569     180.061 173.659 166.634  1.00 23.94           C
ATOM   3643  N   ALA A 570     178.714 169.183 169.627  1.00 21.62           N
ATOM   3644  CA  ALA A 570     177.910 168.272 170.445  1.00 20.33           C
ATOM   3645  C   ALA A 570     177.880 168.620 171.950  1.00 21.59           C
ATOM   3646  O   ALA A 570     177.285 167.885 172.730  1.00 20.86           O
ATOM   3647  CB  ALA A 570     178.479 166.866 170.239  1.00 19.90           C
ATOM   3648  N   ASP A 571     178.558 169.684 172.392  1.00 23.34           N
ATOM   3649  CA  ASP A 571     178.891 170.004 173.790  1.00 23.46           C
ATOM   3650  C   ASP A 571     179.790 168.990 174.525  1.00 24.35           C
ATOM   3651  O   ASP A 571     180.105 169.186 175.699  1.00 24.80           O
ATOM   3652  CB  ASP A 571     177.662 170.435 174.621  1.00 22.54           C
ATOM   3653  CG  ASP A 571     177.167 171.860 174.341  1.00 23.19           C
ATOM   3654  OD1 ASP A 571     177.815 172.617 173.589  1.00 24.83           O
ATOM   3655  OD2 ASP A 571     176.132 172.240 174.931  1.00 22.72           O
ATOM   3656  N   THR A 572     180.300 167.960 173.851  1.00 24.49           N
ATOM   3657  CA  THR A 572     181.384 167.120 174.379  1.00 25.82           C
ATOM   3658  C   THR A 572     182.663 167.942 174.554  1.00 27.60           C
ATOM   3659  O   THR A 572     182.948 168.851 173.774  1.00 27.83           O
ATOM   3660  CB  THR A 572     181.661 165.914 173.467  1.00 25.02           C
ATOM   3661  OG1 THR A 572     181.885 166.334 172.146  1.00 25.45           O
ATOM   3662  CG2 THR A 572     180.494 164.934 173.428  1.00 23.63           C
ATOM   3663  N   THR A 573     183.448 167.657 175.593  1.00 28.14           N
ATOM   3664  CA  THR A 573     184.712 168.364 175.839  1.00 29.56           C
ATOM   3665  C   THR A 573     185.754 167.998 174.785  1.00 29.90           C
ATOM   3666  O   THR A 573     185.991 166.828 174.504  1.00 29.89           O
ATOM   3667  CB  THR A 573     185.235 168.096 177.249  1.00 30.83           C
ATOM   3668  OG1 THR A 573     184.247 168.508 178.166  1.00 30.96           O
ATOM   3669  CG2 THR A 573     186.502 168.880 177.578  1.00 31.90           C
ATOM   3670  N   ASP A 574     186.374 169.015 174.202  1.00 30.57           N
ATOM   3671  CA  ASP A 574     187.232 168.949 173.018  1.00 30.84           C
ATOM   3672  C   ASP A 574     188.696 169.309 173.328  1.00 32.08           C
ATOM   3673  O   ASP A 574     189.614 168.907 172.621  1.00 32.25           O
ATOM   3674  CB  ASP A 574     186.623 169.933 172.016  1.00 30.51           C
ATOM   3675  CG  ASP A 574     187.321 169.926 170.660  1.00 30.78           C
ATOM   3676  OD1 ASP A 574     187.227 168.909 169.942  1.00 30.21           O
ATOM   3677  OD2 ASP A 574     187.924 170.961 170.298  1.00 31.82           O
ATOM   3678  N   ALA A 575     188.925 170.051 174.409  1.00 32.04           N
ATOM   3679  CA  ALA A 575     190.237 170.359 174.952  1.00 32.59           C
ATOM   3680  C   ALA A 575     190.129 170.663 176.449  1.00 32.98           C
ATOM   3681  O   ALA A 575     189.063 171.046 176.931  1.00 33.65           O
ATOM   3682  CB  ALA A 575     190.842 171.537 174.180  1.00 33.58           C
ATOM   3683  N   VAL A 576     191.227 170.534 177.184  1.00 34.58           N
ATOM   3684  CA  VAL A 576     191.324 170.890 178.606  1.00 35.08           C
ATOM   3685  C   VAL A 576     192.654 171.546 178.907  1.00 34.91           C
ATOM   3686  O   VAL A 576     193.680 171.170 178.356  1.00 35.93           O
ATOM   3687  CB  VAL A 576     191.135 169.689 179.551  1.00 35.52           C
ATOM   3688  CG1 VAL A 576     189.699 169.185 179.509  1.00 35.15           C
ATOM   3689  CG2 VAL A 576     192.079 168.521 179.266  1.00 35.30           C
ATOM   3690  N   ARG A 577     192.662 172.500 179.830  1.00 35.76           N
ATOM   3691  CA  ARG A 577     193.889 172.938 180.488  1.00 36.30           C
ATOM   3692  C   ARG A 577     194.240 171.919 181.566  1.00 36.76           C
ATOM   3693  O   ARG A 577     193.401 171.644 182.418  1.00 37.11           O
ATOM   3694  CB  ARG A 577     193.632 174.336 181.050  1.00 36.34           C
ATOM   3695  CG  ARG A 577     194.880 174.958 181.682  1.00 37.28           C
ATOM   3696  CD  ARG A 577     194.641 176.437 181.983  1.00 37.53           C
ATOM   3697  NE  ARG A 577     193.623 176.610 183.030  1.00 37.46           N
ATOM   3698  CZ  ARG A 577     193.147 177.755 183.470  1.00 37.00           C
ATOM   3699  NH1 ARG A 577     193.506 178.901 182.973  1.00 36.38           N
ATOM   3700  NH2 ARG A 577     192.304 177.754 184.454  1.00 37.04           N
ATOM   3701  N   ASP A 578     195.438 171.348 181.581  1.00 37.20           N
ATOM   3702  CA  ASP A 578     195.795 170.433 182.677  1.00 37.23           C
ATOM   3703  C   ASP A 578     195.825 171.208 184.022  1.00 38.10           C
ATOM   3704  O   ASP A 578     196.484 172.243 184.119  1.00 38.23           O
ATOM   3705  CB  ASP A 578     197.086 169.667 182.333  1.00 37.42           C
ATOM   3706  CG  ASP A 578     197.613 168.722 183.433  1.00 38.45           C
ATOM   3707  OD1 ASP A 578     197.146 168.768 184.591  1.00 39.13           O
ATOM   3708  OD2 ASP A 578     198.491 167.878 183.161  1.00 38.04           O
ATOM   3709  N   PRO A 579     195.097 170.783 185.073  1.00 38.39           N
ATOM   3710  CA  PRO A 579     194.975 171.525 186.322  1.00 38.80           C
ATOM   3711  C   PRO A 579     196.269 171.717 187.124  1.00 39.86           C
ATOM   3712  O   PRO A 579     196.261 172.531 188.047  1.00 39.60           O
ATOM   3713  CB  PRO A 579     193.929 170.767 187.144  1.00 39.32           C
ATOM   3714  CG  PRO A 579     194.031 169.346 186.603  1.00 38.87           C
ATOM   3715  CD  PRO A 579     194.245 169.619 185.123  1.00 37.98           C
ATOM   3716  N   GLN A 580     197.363 171.007 186.820  1.00 39.25           N
ATOM   3717  CA  GLN A 580     198.647 171.174 187.520  1.00 39.43           C
ATOM   3718  C   GLN A 580     199.690 171.924 186.690  1.00 39.88           C
ATOM   3719  O   GLN A 580     200.334 172.839 187.200  1.00 40.72           O
ATOM   3720  CB  GLN A 580     199.196 169.814 187.955  1.00 40.83           C
ATOM   3721  CG  GLN A 580     198.212 169.056 188.855  1.00 40.78           C
ATOM   3722  CD  GLN A 580     198.800 167.794 189.466  1.00 41.05           C
ATOM   3723  OE1 GLN A 580     199.895 167.348 189.151  1.00 41.06           O
ATOM   3724  NE2 GLN A 580     198.064 167.157 190.345  1.00 41.18           N
ATOM   3725  N   THR A 581     199.854 171.571 185.415  1.00 39.13           N
ATOM   3726  CA  THR A 581     200.703 172.305 184.462  1.00 38.91           C
ATOM   3727  C   THR A 581     199.816 172.920 183.391  1.00 38.34           C
ATOM   3728  O   THR A 581     199.124 172.205 182.690  1.00 38.55           O
ATOM   3729  CB  THR A 581     201.801 171.408 183.872  1.00 39.18           C
ATOM   3730  OG1 THR A 581     202.561 172.158 182.957  1.00 38.60           O
ATOM   3731  CG2 THR A 581     201.341 170.152 183.130  1.00 38.84           C
ATOM   3732  N   LEU A 582     199.797 174.244 183.250  1.00 38.29           N
ATOM   3733  CA  LEU A 582     198.687 174.963 182.606  1.00 37.97           C
ATOM   3734  C   LEU A 582     198.681 174.906 181.061  1.00 37.56           C
ATOM   3735  O   LEU A 582     198.225 175.839 180.402  1.00 37.75           O
ATOM   3736  CB  LEU A 582     198.641 176.400 183.164  1.00 37.90           C
ATOM   3737  CG  LEU A 582     198.546 176.496 184.699  1.00 38.25           C
ATOM   3738  CD1 LEU A 582     198.561 177.964 185.119  1.00 38.60           C
ATOM   3739  CD2 LEU A 582     197.277 175.848 185.250  1.00 38.23           C
ATOM   3740  N   GLU A 583     199.210 173.839 180.463  1.00 37.52           N
ATOM   3741  CA  GLU A 583     199.178 173.596 179.019  1.00 36.97           C
ATOM   3742  C   GLU A 583     197.800 173.118 178.549  1.00 36.28           C
ATOM   3743  O   GLU A 583     197.053 172.488 179.299  1.00 36.28           O
ATOM   3744  CB  GLU A 583     200.279 172.608 178.612  1.00 36.91           C
ATOM   3745  CG  GLU A 583     200.098 171.176 179.141  1.00 36.75           C
ATOM   3746  CD  GLU A 583     201.300 170.277 178.810  1.00 36.48           C
ATOM   3747  OE1 GLU A 583     201.307 169.091 179.195  1.00 36.04           O
ATOM   3748  OE2 GLU A 583     202.264 170.723 178.149  1.00 35.91           O
ATOM   3749  N   ILE A 584     197.466 173.409 177.290  1.00 36.09           N
ATOM   3750  CA  ILE A 584     196.158 173.083 176.720  1.00 35.71           C
ATOM   3751  C   ILE A 584     196.263 171.794 175.911  1.00 34.90           C
ATOM   3752  O   ILE A 584     196.877 171.752 174.841  1.00 34.73           O
ATOM   3753  CB  ILE A 584     195.595 174.254 175.889  1.00 35.69           C
ATOM   3754  CG1 ILE A 584     195.655 175.612 176.623  1.00 35.53           C
ATOM   3755  CG2 ILE A 584     194.158 173.930 175.461  1.00 34.88           C
ATOM   3756  CD1 ILE A 584     195.030 175.629 178.019  1.00 35.71           C
ATOM   3757  N   LEU A 585     195.634 170.745 176.422  1.00 35.00           N
ATOM   3758  CA  LEU A 585     195.569 169.423 175.826  1.00 34.05           C
ATOM   3759  C   LEU A 585     194.331 169.318 174.940  1.00 33.96           C
ATOM   3760  O   LEU A 585     193.209 169.393 175.429  1.00 34.61           O
ATOM   3761  CB  LEU A 585     195.513 168.365 176.938  1.00 34.36           C
ATOM   3762  CG  LEU A 585     196.667 168.426 177.947  1.00 35.04           C
ATOM   3763  CD1 LEU A 585     196.392 167.422 179.057  1.00 35.38           C
ATOM   3764  CD2 LEU A 585     198.004 168.095 177.289  1.00 34.83           C
ATOM   3765  N   ASP A 586     194.509 169.123 173.644  1.00 33.58           N
ATOM   3766  CA  ASP A 586     193.423 168.741 172.750  1.00 33.45           C
ATOM   3767  C   ASP A 586     193.115 167.250 172.914  1.00 32.69           C
ATOM   3768  O   ASP A 586     194.030 166.425 172.989  1.00 33.52           O
ATOM   3769  CB  ASP A 586     193.790 169.140 171.320  1.00 33.50           C
ATOM   3770  CG  ASP A 586     192.778 168.684 170.271  1.00 33.22           C
ATOM   3771  OD1 ASP A 586     192.109 169.569 169.691  1.00 33.23           O
ATOM   3772  OD2 ASP A 586     192.690 167.469 169.995  1.00 33.97           O
ATOM   3773  N   ILE A 587     191.826 166.915 172.983  1.00 32.35           N
ATOM   3774  CA  ILE A 587     191.331 165.550 173.154  1.00 31.91           C
ATOM   3775  C   ILE A 587     190.760 165.066 171.818  1.00 31.10           C
ATOM   3776  O   ILE A 587     189.791 165.623 171.304  1.00 30.60           O
ATOM   3777  CB  ILE A 587     190.258 165.500 174.264  1.00 32.29           C
ATOM   3778  CG1 ILE A 587     190.803 165.964 175.632  1.00 32.80           C
ATOM   3779  CG2 ILE A 587     189.690 164.076 174.392  1.00 31.98           C
ATOM   3780  CD1 ILE A 587     189.706 166.401 176.606  1.00 33.26           C
ATOM   3781  N   THR A 588     191.304 163.971 171.290  1.00 30.75           N
ATOM   3782  CA  THR A 588     190.745 163.242 170.137  1.00 29.99           C
ATOM   3783  C   THR A 588     190.155 161.917 170.630  1.00 29.91           C
ATOM   3784  O   THR A 588     190.809 161.259 171.437  1.00 30.43           O
ATOM   3785  CB  THR A 588     191.839 163.003 169.087  1.00 29.91           C
ATOM   3786  OG1 THR A 588     192.397 164.231 168.683  1.00 30.68           O
ATOM   3787  CG2 THR A 588     191.330 162.338 167.811  1.00 28.63           C
ATOM   3788  N   PRO A 589     188.953 161.482 170.217  1.00 28.65           N
ATOM   3789  CA  PRO A 589     188.429 160.178 170.627  1.00 28.77           C
ATOM   3790  C   PRO A 589     189.332 159.035 170.141  1.00 28.60           C
ATOM   3791  O   PRO A 589     189.943 159.130 169.076  1.00 27.81           O
ATOM   3792  CB  PRO A 589     187.025 160.097 170.025  1.00 27.00           C
ATOM   3793  CG  PRO A 589     187.114 161.008 168.802  1.00 26.50           C
ATOM   3794  CD  PRO A 589     188.047 162.118 169.275  1.00 27.26           C
ATOM   3795  N   CYS A 590     189.424 157.943 170.902  1.00 29.00           N
ATOM   3796  CA  CYS A 590     190.195 156.770 170.482  1.00 28.23           C
ATOM   3797  C   CYS A 590     189.626 156.181 169.184  1.00 26.29           C
ATOM   3798  O   CYS A 590     188.411 156.169 168.989  1.00 25.60           O
ATOM   3799  CB  CYS A 590     190.213 155.726 171.596  1.00 29.35           C
ATOM   3800  SG  CYS A 590     191.007 156.294 173.110  1.00 30.53           S
ATOM   3801  N   SER A 591     190.509 155.729 168.285  1.00 26.12           N
ATOM   3802  CA  SER A 591     190.149 155.410 166.897  1.00 24.84           C
ATOM   3803  C   SER A 591     189.070 154.334 166.789  1.00 24.16           C
ATOM   3804  O   SER A 591     189.081 153.356 167.539  1.00 24.81           O
ATOM   3805  CB  SER A 591     191.390 155.000 166.101  1.00 24.93           C
ATOM   3806  OG  SER A 591     191.059 154.812 164.744  1.00 24.56           O
ATOM   3807  N   PHE A 592     188.137 154.519 165.856  1.00 23.51           N
ATOM   3808  CA  PHE A 592     186.985 153.647 165.664  1.00 22.79           C
ATOM   3809  C   PHE A 592     186.563 153.553 164.195  1.00 22.35           C
ATOM   3810  O   PHE A 592     186.901 154.415 163.382  1.00 22.05           O
ATOM   3811  CB  PHE A 592     185.813 154.104 166.549  1.00 22.88           C
ATOM   3812  CG  PHE A 592     185.115 155.378 166.105  1.00 22.10           C
ATOM   3813  CD1 PHE A 592     184.023 155.314 165.216  1.00 21.81           C
ATOM   3814  CD2 PHE A 592     185.564 156.630 166.566  1.00 22.46           C
ATOM   3815  CE1 PHE A 592     183.396 156.493 164.774  1.00 20.90           C
ATOM   3816  CE2 PHE A 592     184.935 157.808 166.128  1.00 21.91           C
ATOM   3817  CZ  PHE A 592     183.856 157.740 165.229  1.00 21.02           C
ATOM   3818  N   GLY A 593     185.797 152.523 163.851  1.00 22.06           N
ATOM   3819  CA  GLY A 593     185.203 152.356 162.528  1.00 21.63           C
ATOM   3820  C   GLY A 593     184.531 150.997 162.362  1.00 21.24           C
ATOM   3821  O   GLY A 593     184.916 150.015 162.992  1.00 21.37           O
ATOM   3822  N   GLY A 594     183.521 150.908 161.500  1.00 20.81           N
ATOM   3823  CA  GLY A 594     182.822 149.649 161.248  1.00 20.69           C
ATOM   3824  C   GLY A 594     183.765 148.537 160.785  1.00 20.46           C
ATOM   3825  O   GLY A 594     184.599 148.746 159.906  1.00 20.48           O
ATOM   3826  N   VAL A 595     183.625 147.343 161.355  1.00 20.72           N
ATOM   3827  CA  VAL A 595     184.314 146.144 160.879  1.00 20.95           C
ATOM   3828  C   VAL A 595     183.425 145.500 159.831  1.00 20.58           C
ATOM   3829  O   VAL A 595     182.577 144.661 160.133  1.00 21.08           O
ATOM   3830  CB  VAL A 595     184.641 145.188 162.035  1.00 21.13           C
ATOM   3831  CG1 VAL A 595     185.377 143.936 161.569  1.00 21.18           C
ATOM   3832  CG2 VAL A 595     185.567 145.875 163.032  1.00 21.01           C
ATOM   3833  N   SER A 596     183.568 145.916 158.581  1.00 20.78           N
ATOM   3834  CA  SER A 596     182.940 145.190 157.487  1.00 20.69           C
ATOM   3835  C   SER A 596     183.651 143.858 157.285  1.00 20.51           C
ATOM   3836  O   SER A 596     184.871 143.804 157.201  1.00 20.57           O
ATOM   3837  CB  SER A 596     182.943 146.000 156.200  1.00 20.55           C
ATOM   3838  OG  SER A 596     181.917 146.973 156.224  1.00 20.27           O
ATOM   3839  N   VAL A 597     182.899 142.776 157.166  1.00 20.59           N
ATOM   3840  CA  VAL A 597     183.420 141.442 156.886  1.00 20.46           C
ATOM   3841  C   VAL A 597     183.053 141.044 155.465  1.00 19.91           C
ATOM   3842  O   VAL A 597     181.884 141.055 155.102  1.00 20.55           O
ATOM   3843  CB  VAL A 597     182.902 140.443 157.922  1.00 21.02           C
ATOM   3844  CG1 VAL A 597     183.442 139.058 157.597  1.00 20.89           C
ATOM   3845  CG2 VAL A 597     183.401 140.805 159.324  1.00 21.44           C
ATOM   3846  N   ILE A 598     184.046 140.700 154.657  1.00 19.86           N
ATOM   3847  CA  ILE A 598     183.920 140.326 153.249  1.00 19.91           C
ATOM   3848  C   ILE A 598     183.993 138.814 153.182  1.00 19.91           C
ATOM   3849  O   ILE A 598     184.963 138.214 153.643  1.00 20.32           O
ATOM   3850  CB  ILE A 598     185.073 140.933 152.437  1.00 19.43           C
ATOM   3851  CG1 ILE A 598     185.000 142.468 152.428  1.00 19.28           C
ATOM   3852  CG2 ILE A 598     185.116 140.412 150.994  1.00 20.05           C
ATOM   3853  CD1 ILE A 598     186.401 143.061 152.440  1.00 19.49           C
ATOM   3854  N   THR A 599     182.990 138.187 152.592  1.00 20.27           N
ATOM   3855  CA  THR A 599     182.923 136.734 152.509  1.00 20.54           C
ATOM   3856  C   THR A 599     182.413 136.323 151.136  1.00 21.09           C
ATOM   3857  O   THR A 599     181.421 136.889 150.675  1.00 21.40           O
ATOM   3858  CB  THR A 599     182.076 136.192 153.676  1.00 21.03           C
ATOM   3859  OG1 THR A 599     182.112 134.793 153.762  1.00 21.42           O
ATOM   3860  CG2 THR A 599     180.611 136.601 153.651  1.00 21.11           C
ATOM   3861  N   PRO A 600     183.005 135.321 150.465  1.00 21.39           N
ATOM   3862  CA  PRO A 600     182.239 134.516 149.526  1.00 21.75           C
ATOM   3863  C   PRO A 600     181.128 133.793 150.300  1.00 21.91           C
ATOM   3864  O   PRO A 600     181.141 133.748 151.530  1.00 21.74           O
ATOM   3865  CB  PRO A 600     183.256 133.561 148.908  1.00 21.61           C
ATOM   3866  CG  PRO A 600     184.243 133.332 150.047  1.00 21.48           C
ATOM   3867  CD  PRO A 600     184.279 134.681 150.752  1.00 21.26           C
ATOM   3868  N   GLY A 601     180.134 133.230 149.625  1.00 22.09           N
ATOM   3869  CA  GLY A 601     179.087 132.499 150.344  1.00 22.41           C
ATOM   3870  C   GLY A 601     179.669 131.315 151.123  1.00 22.82           C
ATOM   3871  O   GLY A 601     180.530 130.608 150.591  1.00 23.31           O
ATOM   3872  N   THR A 602     179.175 131.038 152.334  1.00 23.31           N
ATOM   3873  CA  THR A 602     179.616 129.883 153.152  1.00 23.36           C
ATOM   3874  C   THR A 602     179.364 128.544 152.459  1.00 23.57           C
ATOM   3875  O   THR A 602     180.081 127.578 152.699  1.00 23.15           O
ATOM   3876  CB  THR A 602     178.960 129.875 154.539  1.00 23.59           C
ATOM   3877  OG1 THR A 602     177.552 129.885 154.449  1.00 23.58           O
ATOM   3878  CG2 THR A 602     179.374 131.084 155.363  1.00 23.67           C
ATOM   3879  N   ASN A 603     178.404 128.507 151.529  1.00 23.81           N
ATOM   3880  CA  ASN A 603     178.200 127.435 150.552  1.00 24.17           C
ATOM   3881  C   ASN A 603     179.481 127.048 149.777  1.00 24.14           C
ATOM   3882  O   ASN A 603     179.665 125.880 149.441  1.00 24.46           O
ATOM   3883  CB  ASN A 603     177.089 127.922 149.603  1.00 25.01           C
ATOM   3884  CG  ASN A 603     176.764 126.916 148.509  1.00 25.57           C
ATOM   3885  OD1 ASN A 603     176.171 125.876 148.783  1.00 26.06           O
ATOM   3886  ND2 ASN A 603     177.186 127.220 147.288  1.00 26.18           N
ATOM   3887  N   THR A 604     180.363 128.014 149.490  1.00 23.65           N
ATOM   3888  CA  THR A 604     181.631 127.795 148.763  1.00 23.49           C
ATOM   3889  C   THR A 604     182.862 127.772 149.669  1.00 23.03           C
ATOM   3890  O   THR A 604     183.741 126.937 149.460  1.00 23.41           O
ATOM   3891  CB  THR A 604     181.862 128.826 147.646  1.00 23.01           C
ATOM   3892  OG1 THR A 604     182.102 130.112 148.165  1.00 23.43           O
ATOM   3893  CG2 THR A 604     180.701 128.927 146.663  1.00 22.50           C
ATOM   3894  N   SER A 605     182.969 128.669 150.656  1.00 23.04           N
ATOM   3895  CA  SER A 605     184.151 128.754 151.520  1.00 22.72           C
ATOM   3896  C   SER A 605     183.877 129.424 152.864  1.00 22.23           C
ATOM   3897  O   SER A 605     183.066 130.339 152.953  1.00 22.39           O
ATOM   3898  CB  SER A 605     185.248 129.516 150.784  1.00 21.97           C
ATOM   3899  OG  SER A 605     186.438 129.531 151.543  1.00 21.76           O
ATOM   3900  N   ASN A 606     184.622 129.017 153.891  1.00 21.85           N
ATOM   3901  CA  ASN A 606     184.675 129.685 155.192  1.00 21.97           C
ATOM   3902  C   ASN A 606     185.828 130.703 155.299  1.00 21.75           C
ATOM   3903  O   ASN A 606     186.039 131.269 156.371  1.00 21.58           O
ATOM   3904  CB  ASN A 606     184.777 128.624 156.303  1.00 21.99           C
ATOM   3905  CG  ASN A 606     183.651 127.606 156.304  1.00 22.41           C
ATOM   3906  OD1 ASN A 606     182.535 127.856 155.874  1.00 22.77           O
ATOM   3907  ND2 ASN A 606     183.909 126.417 156.791  1.00 21.71           N
ATOM   3908  N   GLN A 607     186.612 130.920 154.236  1.00 21.47           N
ATOM   3909  CA  GLN A 607     187.681 131.925 154.224  1.00 21.06           C
ATOM   3910  C   GLN A 607     187.084 133.334 154.142  1.00 20.80           C
ATOM   3911  O   GLN A 607     186.111 133.551 153.427  1.00 21.01           O
ATOM   3912  CB  GLN A 607     188.661 131.639 153.077  1.00 20.89           C
ATOM   3913  CG  GLN A 607     189.896 132.554 153.138  1.00 20.70           C
ATOM   3914  CD  GLN A 607     190.925 132.274 152.049  1.00 20.61           C
ATOM   3915  OE1 GLN A 607     191.332 133.165 151.316  1.00 20.87           O
ATOM   3916  NE2 GLN A 607     191.366 131.048 151.875  1.00 19.93           N
ATOM   3917  N   VAL A 608     187.656 134.296 154.868  1.00 20.65           N
ATOM   3918  CA  VAL A 608     187.069 135.629 155.083  1.00 20.65           C
ATOM   3919  C   VAL A 608     188.137 136.725 155.116  1.00 20.30           C
ATOM   3920  O   VAL A 608     189.240 136.499 155.608  1.00 20.53           O
ATOM   3921  CB  VAL A 608     186.250 135.594 156.385  1.00 20.67           C
ATOM   3922  CG1 VAL A 608     185.860 136.962 156.913  1.00 21.33           C
ATOM   3923  CG2 VAL A 608     184.938 134.840 156.163  1.00 20.84           C
ATOM   3924  N   ALA A 609     187.793 137.925 154.646  1.00 20.02           N
ATOM   3925  CA  ALA A 609     188.609 139.132 154.743  1.00 20.03           C
ATOM   3926  C   ALA A 609     187.870 140.218 155.526  1.00 19.73           C
ATOM   3927  O   ALA A 609     186.646 140.215 155.597  1.00 20.26           O
ATOM   3928  CB  ALA A 609     188.990 139.603 153.342  1.00 19.73           C
ATOM   3929  N   VAL A 610     188.591 141.147 156.139  1.00 19.83           N
ATOM   3930  CA  VAL A 610     188.027 142.160 157.033  1.00 20.08           C
ATOM   3931  C   VAL A 610     188.477 143.553 156.629  1.00 19.81           C
ATOM   3932  O   VAL A 610     189.667 143.800 156.485  1.00 19.87           O
ATOM   3933  CB  VAL A 610     188.421 141.864 158.482  1.00 20.16           C
ATOM   3934  CG1 VAL A 610     187.814 142.889 159.429  1.00 20.16           C
ATOM   3935  CG2 VAL A 610     187.917 140.489 158.918  1.00 21.04           C
ATOM   3936  N   LEU A 611     187.535 144.478 156.490  1.00 20.08           N
ATOM   3937  CA  LEU A 611     187.782 145.888 156.224  1.00 19.88           C
ATOM   3938  C   LEU A 611     187.473 146.694 157.481  1.00 20.16           C
ATOM   3939  O   LEU A 611     186.330 146.749 157.927  1.00 20.55           O
ATOM   3940  CB  LEU A 611     186.901 146.312 155.040  1.00 20.10           C
ATOM   3941  CG  LEU A 611     186.965 147.805 154.690  1.00 19.80           C
ATOM   3942  CD1 LEU A 611     188.219 148.136 153.890  1.00 19.70           C
ATOM   3943  CD2 LEU A 611     185.740 148.172 153.865  1.00 19.56           C
ATOM   3944  N   TYR A 612     188.476 147.376 158.011  1.00 20.04           N
ATOM   3945  CA  TYR A 612     188.329 148.344 159.086  1.00 20.06           C
ATOM   3946  C   TYR A 612     188.023 149.706 158.463  1.00 20.21           C
ATOM   3947  O   TYR A 612     188.935 150.402 158.018  1.00 20.56           O
ATOM   3948  CB  TYR A 612     189.612 148.332 159.922  1.00 20.44           C
ATOM   3949  CG  TYR A 612     189.855 147.012 160.622  1.00 20.40           C
ATOM   3950  CD1 TYR A 612     190.578 145.988 159.984  1.00 20.20           C
ATOM   3951  CD2 TYR A 612     189.301 146.791 161.895  1.00 21.12           C
ATOM   3952  CE1 TYR A 612     190.718 144.736 160.609  1.00 19.94           C
ATOM   3953  CE2 TYR A 612     189.451 145.546 162.528  1.00 21.17           C
ATOM   3954  CZ  TYR A 612     190.156 144.515 161.880  1.00 20.18           C
ATOM   3955  OH  TYR A 612     190.293 143.306 162.477  1.00 19.56           O
ATOM   3956  N   GLN A 613     186.740 150.066 158.358  1.00 20.32           N
ATOM   3957  CA  GLN A 613     186.276 151.231 157.594  1.00 20.08           C
ATOM   3958  C   GLN A 613     186.955 152.524 158.062  1.00 20.56           C
ATOM   3959  O   GLN A 613     186.916 152.859 159.242  1.00 21.00           O
ATOM   3960  CB  GLN A 613     184.766 151.421 157.759  1.00 20.01           C
ATOM   3961  CG  GLN A 613     183.838 150.339 157.187  1.00 19.78           C
ATOM   3962  CD  GLN A 613     182.409 150.525 157.712  1.00 19.35           C
ATOM   3963  OE1 GLN A 613     182.056 151.512 158.342  1.00 18.43           O
ATOM   3964  NE2 GLN A 613     181.513 149.592 157.496  1.00 19.37           N
ATOM   3965  N   GLY A 614     187.571 153.268 157.146  1.00 20.74           N
ATOM   3966  CA  GLY A 614     188.236 154.548 157.419  1.00 21.05           C
ATOM   3967  C   GLY A 614     189.489 154.485 158.303  1.00 21.44           C
ATOM   3968  O   GLY A 614     190.196 155.483 158.421  1.00 21.77           O
ATOM   3969  N   VAL A 615     189.800 153.336 158.906  1.00 21.40           N
ATOM   3970  CA  VAL A 615     190.985 153.118 159.745  1.00 21.58           C
ATOM   3971  C   VAL A 615     192.248 153.054 158.888  1.00 21.43           C
ATOM   3972  O   VAL A 615     192.233 152.568 157.756  1.00 21.28           O
ATOM   3973  CB  VAL A 615     190.813 151.841 160.590  1.00 21.90           C
ATOM   3974  CG1 VAL A 615     192.018 151.514 161.471  1.00 21.93           C
ATOM   3975  CG2 VAL A 615     189.603 151.948 161.525  1.00 21.32           C
ATOM   3976  N   ASN A 616     193.368 153.493 159.450  1.00 21.68           N
ATOM   3977  CA  ASN A 616     194.694 153.380 158.854  1.00 21.94           C
ATOM   3978  C   ASN A 616     195.380 152.121 159.408  1.00 21.77           C
ATOM   3979  O   ASN A 616     195.332 151.875 160.610  1.00 22.28           O
ATOM   3980  CB  ASN A 616     195.443 154.685 159.165  1.00 22.06           C
ATOM   3981  CG  ASN A 616     196.890 154.719 158.712  1.00 22.05           C
ATOM   3982  OD1 ASN A 616     197.643 153.790 158.984  1.00 22.22           O
ATOM   3983  ND2 ASN A 616     197.332 155.822 158.136  1.00 22.29           N
ATOM   3984  N   CYS A 617     196.037 151.320 158.568  1.00 21.97           N
ATOM   3985  CA  CYS A 617     196.606 150.031 158.976  1.00 22.52           C
ATOM   3986  C   CYS A 617     197.632 150.113 160.118  1.00 22.40           C
ATOM   3987  O   CYS A 617     197.822 149.139 160.844  1.00 23.48           O
ATOM   3988  CB  CYS A 617     197.231 149.350 157.757  1.00 22.89           C
ATOM   3989  SG  CYS A 617     196.072 148.878 156.449  1.00 21.26           S
ATOM   3990  N   THR A 618     198.257 151.273 160.331  1.00 22.63           N
ATOM   3991  CA  THR A 618     199.150 151.517 161.476  1.00 22.99           C
ATOM   3992  C   THR A 618     198.418 151.546 162.826  1.00 23.09           C
ATOM   3993  O   THR A 618     199.050 151.358 163.862  1.00 22.91           O
ATOM   3994  CB  THR A 618     199.940 152.821 161.290  1.00 22.41           C
ATOM   3995  OG1 THR A 618     199.094 153.948 161.244  1.00 22.72           O
ATOM   3996  CG2 THR A 618     200.770 152.822 160.006  1.00 21.79           C
ATOM   3997  N   GLU A 619     197.098 151.753 162.849  1.00 23.23           N
ATOM   3998  CA  GLU A 619     196.277 151.862 164.068  1.00 23.26           C
ATOM   3999  C   GLU A 619     195.651 150.531 164.525  1.00 23.27           C
ATOM   4000  O   GLU A 619     195.197 150.419 165.664  1.00 23.61           O
ATOM   4001  CB  GLU A 619     195.140 152.874 163.841  1.00 24.13           C
ATOM   4002  CG  GLU A 619     195.624 154.268 163.410  1.00 24.67           C
ATOM   4003  CD  GLU A 619     194.469 155.226 163.071  1.00 24.30           C
ATOM   4004  OE1 GLU A 619     193.313 154.993 163.491  1.00 23.66           O
ATOM   4005  OE2 GLU A 619     194.729 156.244 162.390  1.00 23.81           O
ATOM   4006  N   VAL A 620     195.585 149.520 163.655  1.00 23.21           N
ATOM   4007  CA  VAL A 620     194.880 148.256 163.927  1.00 22.97           C
ATOM   4008  C   VAL A 620     195.580 147.443 165.022  1.00 22.11           C
ATOM   4009  O   VAL A 620     196.755 147.076 164.896  1.00 22.09           O
ATOM   4010  CB  VAL A 620     194.682 147.434 162.639  1.00 22.03           C
ATOM   4011  CG1 VAL A 620     193.978 146.101 162.914  1.00 21.01           C
ATOM   4012  CG2 VAL A 620     193.821 148.204 161.632  1.00 22.00           C
ATOM   4013  N   ASN A 641     197.041 138.890 153.844  1.00 20.37           N
ATOM   4014  CA  ASN A 641     197.938 140.043 153.920  1.00 20.18           C
ATOM   4015  C   ASN A 641     197.187 141.340 154.300  1.00 20.48           C
ATOM   4016  O   ASN A 641     195.981 141.327 154.531  1.00 20.27           O
ATOM   4017  CB  ASN A 641     198.697 140.144 152.580  1.00 20.62           C
ATOM   4018  CG  ASN A 641     200.114 140.682 152.726  1.00 20.47           C
ATOM   4019  OD1 ASN A 641     200.435 141.457 153.614  1.00 20.30           O
ATOM   4020  ND2 ASN A 641     201.021 140.278 151.869  1.00 20.50           N
ATOM   4021  N   VAL A 642     197.898 142.464 154.411  1.00 20.44           N
ATOM   4022  CA  VAL A 642     197.375 143.792 154.780  1.00 20.35           C
ATOM   4023  C   VAL A 642     197.482 144.764 153.603  1.00 20.34           C
ATOM   4024  O   VAL A 642     198.527 144.852 152.961  1.00 21.46           O
ATOM   4025  CB  VAL A 642     198.121 144.333 156.011  1.00 20.32           C
ATOM   4026  CG1 VAL A 642     197.707 145.759 156.375  1.00 20.74           C
ATOM   4027  CG2 VAL A 642     197.863 143.453 157.238  1.00 20.72           C
ATOM   4028  N   PHE A 643     196.421 145.520 153.326  1.00 20.03           N
ATOM   4029  CA  PHE A 643     196.316 146.436 152.191  1.00 19.96           C
ATOM   4030  C   PHE A 643     195.548 147.699 152.600  1.00 19.80           C
ATOM   4031  O   PHE A 643     194.391 147.633 153.003  1.00 20.23           O
ATOM   4032  CB  PHE A 643     195.625 145.671 151.048  1.00 19.66           C
ATOM   4033  CG  PHE A 643     195.202 146.451 149.815  1.00 19.50           C
ATOM   4034  CD1 PHE A 643     195.939 147.551 149.339  1.00 19.02           C
ATOM   4035  CD2 PHE A 643     194.075 146.020 149.095  1.00 19.12           C
ATOM   4036  CE1 PHE A 643     195.518 148.238 148.186  1.00 19.12           C
ATOM   4037  CE2 PHE A 643     193.655 146.701 147.941  1.00 18.50           C
ATOM   4038  CZ  PHE A 643     194.371 147.820 147.492  1.00 18.71           C
ATOM   4039  N   GLN A 644     196.166 148.876 152.509  1.00 19.98           N
ATOM   4040  CA  GLN A 644     195.472 150.136 152.762  1.00 19.86           C
ATOM   4041  C   GLN A 644     194.663 150.562 151.532  1.00 19.55           C
ATOM   4042  O   GLN A 644     195.207 151.106 150.573  1.00 19.31           O
ATOM   4043  CB  GLN A 644     196.474 151.215 153.185  1.00 19.99           C
ATOM   4044  CG  GLN A 644     195.786 152.538 153.556  1.00 20.48           C
ATOM   4045  CD  GLN A 644     195.003 152.438 154.856  1.00 20.95           C
ATOM   4046  OE1 GLN A 644     195.564 152.204 155.911  1.00 21.47           O
ATOM   4047  NE2 GLN A 644     193.701 152.611 154.854  1.00 20.62           N
ATOM   4048  N   THR A 645     193.349 150.367 151.578  1.00 19.34           N
ATOM   4049  CA  THR A 645     192.410 151.004 150.647  1.00 19.13           C
ATOM   4050  C   THR A 645     192.022 152.393 151.171  1.00 18.87           C
ATOM   4051  O   THR A 645     192.115 152.646 152.375  1.00 19.03           O
ATOM   4052  CB  THR A 645     191.160 150.137 150.422  1.00 18.82           C
ATOM   4053  OG1 THR A 645     190.259 150.248 151.490  1.00 18.80           O
ATOM   4054  CG2 THR A 645     191.434 148.651 150.248  1.00 18.76           C
ATOM   4055  N   ARG A 646     191.506 153.290 150.323  1.00 18.52           N
ATOM   4056  CA  ARG A 646     190.892 154.551 150.790  1.00 18.68           C
ATOM   4057  C   ARG A 646     189.605 154.322 151.598  1.00 18.47           C
ATOM   4058  O   ARG A 646     189.273 155.122 152.467  1.00 17.81           O
ATOM   4059  CB  ARG A 646     190.690 155.492 149.590  1.00 18.19           C
ATOM   4060  CG  ARG A 646     190.000 156.805 149.986  1.00 19.61           C
ATOM   4061  CD  ARG A 646     189.903 157.802 148.831  1.00 19.73           C
ATOM   4062  NE  ARG A 646     189.112 158.978 149.250  1.00 19.82           N
ATOM   4063  CZ  ARG A 646     187.918 159.356 148.827  1.00 21.23           C
ATOM   4064  NH1 ARG A 646     187.289 158.757 147.859  1.00 20.53           N
ATOM   4065  NH2 ARG A 646     187.325 160.370 149.379  1.00 20.78           N
ATOM   4066  N   ALA A 647     188.911 153.207 151.373  1.00 18.51           N
ATOM   4067  CA  ALA A 647     187.771 152.788 152.185  1.00 18.33           C
ATOM   4068  C   ALA A 647     188.152 152.370 153.612  1.00 19.05           C
ATOM   4069  O   ALA A 647     187.281 152.316 154.474  1.00 19.20           O
ATOM   4070  CB  ALA A 647     187.059 151.649 151.453  1.00 17.45           C
ATOM   4071  N   GLY A 648     189.425 152.074 153.885  1.00 19.28           N
ATOM   4072  CA  GLY A 648     189.911 151.583 155.173  1.00 19.76           C
ATOM   4073  C   GLY A 648     191.000 150.527 155.032  1.00 19.66           C
ATOM   4074  O   GLY A 648     191.333 150.093 153.928  1.00 19.97           O
ATOM   4075  N   CYS A 649     191.566 150.090 156.148  1.00 20.46           N
ATOM   4076  CA  CYS A 649     192.540 149.008 156.140  1.00 20.71           C
ATOM   4077  C   CYS A 649     191.859 147.670 155.846  1.00 20.05           C
ATOM   4078  O   CYS A 649     190.971 147.258 156.588  1.00 20.56           O
ATOM   4079  CB  CYS A 649     193.272 148.964 157.475  1.00 21.26           C
ATOM   4080  SG  CYS A 649     194.648 147.809 157.422  1.00 21.68           S
ATOM   4081  N   LEU A 650     192.266 146.983 154.785  1.00 20.09           N
ATOM   4082  CA  LEU A 650     191.730 145.690 154.381  1.00 19.98           C
ATOM   4083  C   LEU A 650     192.733 144.587 154.719  1.00 19.79           C
ATOM   4084  O   LEU A 650     193.899 144.669 154.347  1.00 20.06           O
ATOM   4085  CB  LEU A 650     191.405 145.759 152.885  1.00 19.64           C
ATOM   4086  CG  LEU A 650     190.867 144.456 152.290  1.00 19.74           C
ATOM   4087  CD1 LEU A 650     189.516 144.061 152.857  1.00 19.96           C
ATOM   4088  CD2 LEU A 650     190.660 144.641 150.798  1.00 20.00           C
ATOM   4089  N   ILE A 651     192.290 143.557 155.432  1.00 19.76           N
ATOM   4090  CA  ILE A 651     193.144 142.508 155.989  1.00 19.88           C
ATOM   4091  C   ILE A 651     192.580 141.138 155.625  1.00 19.99           C
ATOM   4092  O   ILE A 651     191.383 140.902 155.739  1.00 19.80           O
ATOM   4093  CB  ILE A 651     193.312 142.705 157.511  1.00 19.77           C
ATOM   4094  CG1 ILE A 651     193.857 144.124 157.804  1.00 19.99           C
ATOM   4095  CG2 ILE A 651     194.228 141.610 158.081  1.00 20.82           C
ATOM   4096  CD1 ILE A 651     194.311 144.392 159.241  1.00 19.84           C
ATOM   4097  N   GLY A 652     193.432 140.220 155.183  1.00 20.05           N
ATOM   4098  CA  GLY A 652     193.048 138.866 154.778  1.00 20.30           C
ATOM   4099  C   GLY A 652     192.650 138.716 153.307  1.00 20.28           C
ATOM   4100  O   GLY A 652     192.320 137.611 152.886  1.00 20.71           O
ATOM   4101  N   ALA A 653     192.703 139.791 152.517  1.00 19.78           N
ATOM   4102  CA  ALA A 653     192.552 139.775 151.064  1.00 19.82           C
ATOM   4103  C   ALA A 653     193.869 140.165 150.381  1.00 19.75           C
ATOM   4104  O   ALA A 653     194.469 141.182 150.721  1.00 19.41           O
ATOM   4105  CB  ALA A 653     191.429 140.730 150.658  1.00 19.52           C
ATOM   4106  N   GLU A 654     194.324 139.381 149.409  1.00 19.67           N
ATOM   4107  CA  GLU A 654     195.551 139.666 148.663  1.00 19.50           C
ATOM   4108  C   GLU A 654     195.336 140.782 147.634  1.00 19.25           C
ATOM   4109  O   GLU A 654     194.507 140.647 146.738  1.00 19.46           O
ATOM   4110  CB  GLU A 654     196.041 138.373 147.999  1.00 19.44           C
ATOM   4111  CG  GLU A 654     197.369 138.567 147.254  1.00 19.61           C
ATOM   4112  CD  GLU A 654     197.847 137.305 146.519  1.00 19.71           C
ATOM   4113  OE1 GLU A 654     197.320 136.195 146.758  1.00 19.19           O
ATOM   4114  OE2 GLU A 654     198.789 137.414 145.700  1.00 19.48           O
ATOM   4115  N   HIS A 655     196.095 141.877 147.713  1.00 19.14           N
ATOM   4116  CA  HIS A 655     196.055 142.913 146.683  1.00 18.91           C
ATOM   4117  C   HIS A 655     196.619 142.391 145.360  1.00 18.83           C
ATOM   4118  O   HIS A 655     197.751 141.913 145.303  1.00 18.86           O
ATOM   4119  CB  HIS A 655     196.810 144.163 147.136  1.00 18.88           C
ATOM   4120  CG  HIS A 655     196.928 145.193 146.040  1.00 18.88           C
ATOM   4121  ND1 HIS A 655     198.128 145.693 145.532  1.00 19.09           N
ATOM   4122  CD2 HIS A 655     195.895 145.693 145.303  1.00 18.89           C
ATOM   4123  CE1 HIS A 655     197.790 146.479 144.497  1.00 18.78           C
ATOM   4124  NE2 HIS A 655     196.457 146.499 144.341  1.00 18.75           N
ATOM   4125  N   VAL A 656     195.837 142.515 144.292  1.00 18.84           N
ATOM   4126  CA  VAL A 656     196.140 142.035 142.942  1.00 19.02           C
ATOM   4127  C   VAL A 656     196.261 143.216 141.973  1.00 18.66           C
ATOM   4128  O   VAL A 656     195.461 144.146 142.020  1.00 18.33           O
ATOM   4129  CB  VAL A 656     195.055 141.019 142.541  1.00 19.03           C
ATOM   4130  CG1 VAL A 656     194.967 140.750 141.044  1.00 18.18           C
ATOM   4131  CG2 VAL A 656     195.328 139.678 143.223  1.00 19.06           C
ATOM   4132  N   ASN A 657     197.254 143.182 141.076  1.00 18.72           N
ATOM   4133  CA  ASN A 657     197.500 144.240 140.081  1.00 18.93           C
ATOM   4134  C   ASN A 657     196.639 144.117 138.813  1.00 18.44           C
ATOM   4135  O   ASN A 657     196.532 145.078 138.050  1.00 18.36           O
ATOM   4136  CB  ASN A 657     198.998 144.262 139.722  1.00 19.31           C
ATOM   4137  CG  ASN A 657     199.856 145.049 140.698  1.00 19.44           C
ATOM   4138  OD1 ASN A 657     199.385 145.953 141.384  1.00 19.71           O
ATOM   4139  ND2 ASN A 657     201.143 144.742 140.700  1.00 19.75           N
ATOM   4140  N   ASN A 658     196.014 142.965 138.577  1.00 18.37           N
ATOM   4141  CA  ASN A 658     194.977 142.805 137.558  1.00 17.83           C
ATOM   4142  C   ASN A 658     193.723 143.618 137.926  1.00 17.34           C
ATOM   4143  O   ASN A 658     193.585 144.106 139.047  1.00 17.62           O
ATOM   4144  CB  ASN A 658     194.631 141.312 137.386  1.00 17.82           C
ATOM   4145  CG  ASN A 658     195.806 140.423 137.019  1.00 17.57           C
ATOM   4146  OD1 ASN A 658     196.909 140.863 136.729  1.00 17.51           O
ATOM   4147  ND2 ASN A 658     195.602 139.129 137.012  1.00 17.22           N
ATOM   4148  N   SER A 659     192.771 143.727 137.001  1.00 17.13           N
ATOM   4149  CA  SER A 659     191.439 144.275 137.272  1.00 16.74           C
ATOM   4150  C   SER A 659     190.356 143.392 136.659  1.00 16.54           C
ATOM   4151  O   SER A 659     190.523 142.840 135.573  1.00 16.61           O
ATOM   4152  CB  SER A 659     191.338 145.727 136.802  1.00 15.78           C
ATOM   4153  OG  SER A 659     191.565 145.845 135.413  1.00 15.79           O
ATOM   4154  N   TYR A 660     189.238 143.251 137.365  1.00 16.36           N
ATOM   4155  CA  TYR A 660     188.113 142.386 137.009  1.00 16.54           C
ATOM   4156  C   TYR A 660     186.795 143.129 137.232  1.00 16.37           C
ATOM   4157  O   TYR A 660     186.774 144.179 137.870  1.00 15.98           O
ATOM   4158  CB  TYR A 660     188.138 141.100 137.854  1.00 16.80           C
ATOM   4159  CG  TYR A 660     189.441 140.325 137.872  1.00 16.94           C
ATOM   4160  CD1 TYR A 660     190.223 140.286 139.042  1.00 17.34           C
ATOM   4161  CD2 TYR A 660     189.856 139.619 136.730  1.00 17.24           C
ATOM   4162  CE1 TYR A 660     191.419 139.549 139.069  1.00 17.41           C
ATOM   4163  CE2 TYR A 660     191.052 138.879 136.754  1.00 17.40           C
ATOM   4164  CZ  TYR A 660     191.833 138.838 137.926  1.00 17.51           C
ATOM   4165  OH  TYR A 660     192.969 138.096 137.959  1.00 17.12           O
ATOM   4166  N   GLU A 661     185.680 142.606 136.735  1.00 16.54           N
ATOM   4167  CA  GLU A 661     184.358 143.088 137.146  1.00 16.77           C
ATOM   4168  C   GLU A 661     184.206 143.039 138.671  1.00 16.92           C
ATOM   4169  O   GLU A 661     184.794 142.190 139.343  1.00 16.73           O
ATOM   4170  CB  GLU A 661     183.248 142.249 136.505  1.00 17.23           C
ATOM   4171  CG  GLU A 661     183.220 142.354 134.980  1.00 17.84           C
ATOM   4172  CD  GLU A 661     182.054 141.538 134.410  1.00 17.61           C
ATOM   4173  OE1 GLU A 661     181.095 142.139 133.872  1.00 17.58           O
ATOM   4174  OE2 GLU A 661     182.086 140.289 134.492  1.00 17.63           O
ATOM   4175  N   CYS A 662     183.431 143.946 139.251  1.00 16.97           N
ATOM   4176  CA  CYS A 662     183.270 143.998 140.695  1.00 16.87           C
ATOM   4177  C   CYS A 662     182.425 142.828 141.218  1.00 17.08           C
ATOM   4178  O   CYS A 662     181.237 142.748 140.914  1.00 16.83           O
ATOM   4179  CB  CYS A 662     182.644 145.338 141.062  1.00 16.23           C
ATOM   4180  SG  CYS A 662     182.640 145.648 142.829  1.00 16.22           S
ATOM   4181  N   ASP A 663     183.003 141.935 142.025  1.00 17.09           N
ATOM   4182  CA  ASP A 663     182.244 140.923 142.768  1.00 17.52           C
ATOM   4183  C   ASP A 663     181.638 141.525 144.037  1.00 17.57           C
ATOM   4184  O   ASP A 663     180.433 141.756 144.093  1.00 17.50           O
ATOM   4185  CB  ASP A 663     183.129 139.703 143.089  1.00 17.90           C
ATOM   4186  CG  ASP A 663     182.888 138.474 142.212  1.00 17.97           C
ATOM   4187  OD1 ASP A 663     183.698 137.527 142.285  1.00 18.64           O
ATOM   4188  OD2 ASP A 663     181.844 138.393 141.527  1.00 18.32           O
ATOM   4189  N   ILE A 664     182.460 141.793 145.050  1.00 17.74           N
ATOM   4190  CA  ILE A 664     182.030 142.369 146.323  1.00 17.60           C
ATOM   4191  C   ILE A 664     182.588 143.796 146.392  1.00 17.15           C
ATOM   4192  O   ILE A 664     183.809 143.954 146.395  1.00 17.44           O
ATOM   4193  CB  ILE A 664     182.511 141.497 147.503  1.00 18.24           C
ATOM   4194  CG1 ILE A 664     181.988 140.045 147.414  1.00 18.64           C
ATOM   4195  CG2 ILE A 664     182.058 142.149 148.815  1.00 18.40           C
ATOM   4196  CD1 ILE A 664     182.740 139.060 148.314  1.00 19.78           C
ATOM   4197  N   PRO A 665     181.755 144.845 146.434  1.00 17.29           N
ATOM   4198  CA  PRO A 665     182.220 146.223 146.399  1.00 16.55           C
ATOM   4199  C   PRO A 665     182.747 146.680 147.757  1.00 16.57           C
ATOM   4200  O   PRO A 665     182.017 146.679 148.741  1.00 16.88           O
ATOM   4201  CB  PRO A 665     181.003 147.026 145.954  1.00 15.96           C
ATOM   4202  CG  PRO A 665     179.819 146.219 146.466  1.00 16.31           C
ATOM   4203  CD  PRO A 665     180.308 144.788 146.325  1.00 17.30           C
ATOM   4204  N   ILE A 666     184.015 147.086 147.827  1.00 16.24           N
ATOM   4205  CA  ILE A 666     184.634 147.599 149.060  1.00 15.95           C
ATOM   4206  C   ILE A 666     184.470 149.115 149.177  1.00 15.49           C
ATOM   4207  O   ILE A 666     184.111 149.612 150.241  1.00 16.22           O
ATOM   4208  CB  ILE A 666     186.101 147.131 149.129  1.00 16.35           C
ATOM   4209  CG1 ILE A 666     186.114 145.656 149.556  1.00 16.80           C
ATOM   4210  CG2 ILE A 666     186.972 147.968 150.077  1.00 16.62           C
ATOM   4211  CD1 ILE A 666     187.370 144.940 149.082  1.00 17.34           C
ATOM   4212  N   GLY A 667     184.688 149.853 148.090  1.00 15.13           N
ATOM   4213  CA  GLY A 667     184.599 151.313 148.058  1.00 14.32           C
ATOM   4214  C   GLY A 667     185.827 151.941 147.423  1.00 14.72           C
ATOM   4215  O   GLY A 667     186.859 151.292 147.301  1.00 14.56           O
ATOM   4216  N   ALA A 668     185.726 153.195 146.990  1.00 14.44           N
ATOM   4217  CA  ALA A 668     186.826 153.946 146.386  1.00 14.12           C
ATOM   4218  C   ALA A 668     187.512 153.215 145.215  1.00 14.26           C
ATOM   4219  O   ALA A 668     188.730 153.253 145.056  1.00 15.15           O
ATOM   4220  CB  ALA A 668     187.777 154.415 147.491  1.00 14.76           C
ATOM   4221  N   GLY A 669     186.720 152.529 144.393  1.00 14.95           N
ATOM   4222  CA  GLY A 669     187.155 151.783 143.215  1.00 14.45           C
ATOM   4223  C   GLY A 669     187.678 150.378 143.489  1.00 15.05           C
ATOM   4224  O   GLY A 669     188.036 149.688 142.545  1.00 14.97           O
ATOM   4225  N   ILE A 670     187.725 149.923 144.738  1.00 15.17           N
ATOM   4226  CA  ILE A 670     188.226 148.598 145.106  1.00 15.49           C
ATOM   4227  C   ILE A 670     187.067 147.612 145.240  1.00 15.55           C
ATOM   4228  O   ILE A 670     186.038 147.926 145.839  1.00 16.03           O
ATOM   4229  CB  ILE A 670     189.085 148.666 146.388  1.00 15.97           C
ATOM   4230  CG1 ILE A 670     190.235 149.688 146.300  1.00 15.64           C
ATOM   4231  CG2 ILE A 670     189.660 147.291 146.754  1.00 16.73           C
ATOM   4232  CD1 ILE A 670     191.212 149.478 145.139  1.00 15.90           C
ATOM   4233  N   CYS A 671     187.257 146.396 144.740  1.00 16.20           N
ATOM   4234  CA  CYS A 671     186.362 145.257 144.919  1.00 16.75           C
ATOM   4235  C   CYS A 671     187.157 144.026 145.344  1.00 17.11           C
ATOM   4236  O   CYS A 671     188.377 143.995 145.203  1.00 17.90           O
ATOM   4237  CB  CYS A 671     185.574 144.991 143.635  1.00 16.70           C
ATOM   4238  SG  CYS A 671     184.512 146.367 143.172  1.00 15.94           S
ATOM   4239  N   ALA A 672     186.474 143.009 145.858  1.00 17.63           N
ATOM   4240  CA  ALA A 672     187.067 141.729 146.211  1.00 18.37           C
ATOM   4241  C   ALA A 672     186.298 140.554 145.618  1.00 18.24           C
ATOM   4242  O   ALA A 672     185.105 140.654 145.349  1.00 18.31           O
ATOM   4243  CB  ALA A 672     187.188 141.618 147.729  1.00 18.84           C
ATOM   4244  N   SER A 673     186.988 139.436 145.431  1.00 18.84           N
ATOM   4245  CA  SER A 673     186.457 138.179 144.902  1.00 19.00           C
ATOM   4246  C   SER A 673     187.226 136.996 145.481  1.00 19.29           C
ATOM   4247  O   SER A 673     188.296 137.164 146.063  1.00 19.54           O
ATOM   4248  CB  SER A 673     186.547 138.141 143.375  1.00 18.82           C
ATOM   4249  OG  SER A 673     187.889 138.097 142.965  1.00 18.66           O
ATOM   4250  N   TYR A 674     186.689 135.786 145.340  1.00 19.64           N
ATOM   4251  CA  TYR A 674     187.364 134.546 145.711  1.00 20.00           C
ATOM   4252  C   TYR A 674     187.927 133.887 144.445  1.00 20.02           C
ATOM   4253  O   TYR A 674     187.157 133.441 143.595  1.00 19.80           O
ATOM   4254  CB  TYR A 674     186.343 133.682 146.458  1.00 20.28           C
ATOM   4255  CG  TYR A 674     186.879 132.442 147.140  1.00 20.65           C
ATOM   4256  CD1 TYR A 674     187.749 132.577 148.235  1.00 20.83           C
ATOM   4257  CD2 TYR A 674     186.440 131.164 146.747  1.00 20.96           C
ATOM   4258  CE1 TYR A 674     188.181 131.442 148.941  1.00 20.98           C
ATOM   4259  CE2 TYR A 674     186.866 130.024 147.452  1.00 21.26           C
ATOM   4260  CZ  TYR A 674     187.737 130.164 148.554  1.00 21.35           C
ATOM   4261  OH  TYR A 674     188.136 129.077 149.265  1.00 21.91           O
ATOM   4262  N   GLN A 675     189.252 133.877 144.283  1.00 20.00           N
ATOM   4263  CA  GLN A 675     189.970 133.433 143.076  1.00 20.44           C
ATOM   4264  C   GLN A 675     191.334 132.803 143.418  1.00 20.58           C
ATOM   4265  O   GLN A 675     191.900 133.036 144.488  1.00 20.61           O
ATOM   4266  CB  GLN A 675     190.145 134.600 142.079  1.00 19.84           C
ATOM   4267  CG  GLN A 675     188.806 135.056 141.469  1.00 19.42           C
ATOM   4268  CD  GLN A 675     188.909 136.154 140.415  1.00 18.85           C
ATOM   4269  OE1 GLN A 675     188.163 137.125 140.442  1.00 18.27           O
ATOM   4270  NE2 GLN A 675     189.812 136.068 139.465  1.00 17.83           N
ATOM   4271  N   THR A 676     191.894 131.998 142.511  1.00 20.57           N
ATOM   4272  CA  THR A 676     193.173 131.288 142.711  1.00 20.82           C
ATOM   4273  C   THR A 676     194.377 132.237 142.717  1.00 21.91           C
ATOM   4274  O   THR A 676     194.859 132.667 141.660  1.00 21.39           O
ATOM   4275  CB  THR A 676     193.367 130.166 141.677  1.00 21.24           C
ATOM   4276  OG1 THR A 676     193.299 130.674 140.361  1.00 21.83           O
ATOM   4277  CG2 THR A 676     192.305 129.077 141.805  1.00 21.07           C
ATOM   4278  N   SER A 689     193.613 125.927 146.384  1.00 21.81           N
ATOM   4279  CA  SER A 689     194.400 127.049 145.850  1.00 21.19           C
ATOM   4280  C   SER A 689     193.611 128.363 145.734  1.00 21.28           C
ATOM   4281  O   SER A 689     194.190 129.409 145.433  1.00 21.07           O
ATOM   4282  CB  SER A 689     194.991 126.657 144.491  1.00 21.82           C
ATOM   4283  OG  SER A 689     193.963 126.348 143.567  1.00 21.88           O
ATOM   4284  N   GLN A 690     192.300 128.338 145.988  1.00 21.17           N
ATOM   4285  CA  GLN A 690     191.441 129.527 146.043  1.00 21.15           C
ATOM   4286  C   GLN A 690     191.803 130.449 147.221  1.00 20.92           C
ATOM   4287  O   GLN A 690     192.279 130.000 148.265  1.00 21.11           O
ATOM   4288  CB  GLN A 690     189.969 129.106 146.146  1.00 21.13           C
ATOM   4289  CG  GLN A 690     189.422 128.328 144.935  1.00 21.15           C
ATOM   4290  CD  GLN A 690     189.152 129.194 143.706  1.00 21.24           C
ATOM   4291  OE1 GLN A 690     189.509 130.359 143.627  1.00 20.73           O
ATOM   4292  NE2 GLN A 690     188.510 128.656 142.695  1.00 20.83           N
ATOM   4293  N   SER A 691     191.570 131.752 147.064  1.00 20.88           N
ATOM   4294  CA  SER A 691     191.892 132.786 148.055  1.00 20.62           C
ATOM   4295  C   SER A 691     191.011 134.020 147.866  1.00 20.21           C
ATOM   4296  O   SER A 691     190.517 134.241 146.764  1.00 20.52           O
ATOM   4297  CB  SER A 691     193.359 133.187 147.894  1.00 20.80           C
ATOM   4298  OG  SER A 691     193.579 133.780 146.626  1.00 20.80           O
ATOM   4299  N   ILE A 692     190.809 134.857 148.887  1.00 20.07           N
ATOM   4300  CA  ILE A 692     190.210 136.186 148.665  1.00 19.92           C
ATOM   4301  C   ILE A 692     191.263 137.149 148.107  1.00 19.58           C
ATOM   4302  O   ILE A 692     192.335 137.309 148.688  1.00 19.86           O
ATOM   4303  CB  ILE A 692     189.500 136.753 149.909  1.00 19.86           C
ATOM   4304  CG1 ILE A 692     188.370 135.798 150.337  1.00 20.02           C
ATOM   4305  CG2 ILE A 692     188.914 138.143 149.596  1.00 19.88           C
ATOM   4306  CD1 ILE A 692     187.605 136.258 151.574  1.00 20.08           C
ATOM   4307  N   ILE A 693     190.932 137.828 147.012  1.00 19.46           N
ATOM   4308  CA  ILE A 693     191.743 138.866 146.375  1.00 19.28           C
ATOM   4309  C   ILE A 693     191.022 140.208 146.425  1.00 19.07           C
ATOM   4310  O   ILE A 693     189.797 140.252 146.469  1.00 19.24           O
ATOM   4311  CB  ILE A 693     192.109 138.498 144.928  1.00 19.30           C
ATOM   4312  CG1 ILE A 693     190.881 138.337 144.012  1.00 19.30           C
ATOM   4313  CG2 ILE A 693     192.993 137.245 144.899  1.00 19.37           C
ATOM   4314  CD1 ILE A 693     191.240 138.479 142.533  1.00 19.09           C
ATOM   4315  N   ALA A 694     191.770 141.304 146.400  1.00 18.89           N
ATOM   4316  CA  ALA A 694     191.253 142.659 146.301  1.00 18.75           C
ATOM   4317  C   ALA A 694     191.928 143.388 145.141  1.00 18.18           C
ATOM   4318  O   ALA A 694     193.141 143.300 144.970  1.00 18.83           O
ATOM   4319  CB  ALA A 694     191.469 143.376 147.627  1.00 19.00           C
ATOM   4320  N   TYR A 695     191.155 144.099 144.333  1.00 17.75           N
ATOM   4321  CA  TYR A 695     191.601 144.667 143.066  1.00 17.21           C
ATOM   4322  C   TYR A 695     190.865 145.973 142.771  1.00 16.53           C
ATOM   4323  O   TYR A 695     189.768 146.200 143.274  1.00 17.10           O
ATOM   4324  CB  TYR A 695     191.384 143.631 141.955  1.00 17.44           C
ATOM   4325  CG  TYR A 695     189.970 143.097 141.840  1.00 17.10           C
ATOM   4326  CD1 TYR A 695     189.034 143.733 141.008  1.00 17.09           C
ATOM   4327  CD2 TYR A 695     189.582 141.970 142.580  1.00 17.73           C
ATOM   4328  CE1 TYR A 695     187.713 143.260 140.930  1.00 16.95           C
ATOM   4329  CE2 TYR A 695     188.263 141.499 142.509  1.00 17.97           C
ATOM   4330  CZ  TYR A 695     187.325 142.140 141.684  1.00 17.30           C
ATOM   4331  OH  TYR A 695     186.050 141.687 141.618  1.00 17.64           O
ATOM   4332  N   THR A 696     191.439 146.841 141.938  1.00 16.51           N
ATOM   4333  CA  THR A 696     190.693 147.973 141.370  1.00 15.84           C
ATOM   4334  C   THR A 696     189.708 147.444 140.340  1.00 15.41           C
ATOM   4335  O   THR A 696     190.103 146.698 139.450  1.00 15.65           O
ATOM   4336  CB  THR A 696     191.623 149.001 140.727  1.00 14.86           C
ATOM   4337  OG1 THR A 696     192.468 149.551 141.708  1.00 14.85           O
ATOM   4338  CG2 THR A 696     190.873 150.180 140.120  1.00 14.90           C
ATOM   4339  N   MET A 697     188.429 147.793 140.437  1.00 15.09           N
ATOM   4340  CA  MET A 697     187.409 147.280 139.529  1.00 14.81           C
ATOM   4341  C   MET A 697     187.602 147.767 138.094  1.00 14.13           C
ATOM   4342  O   MET A 697     187.918 148.926 137.839  1.00 13.77           O
ATOM   4343  CB  MET A 697     186.010 147.587 140.056  1.00 14.97           C
ATOM   4344  CG  MET A 697     185.653 149.071 140.123  1.00 14.17           C
ATOM   4345  SD  MET A 697     184.043 149.404 140.866  1.00 14.94           S
ATOM   4346  CE  MET A 697     182.967 149.057 139.455  1.00 13.37           C
ATOM   4347  N   SER A 698     187.397 146.863 137.144  1.00 14.30           N
ATOM   4348  CA  SER A 698     187.373 147.154 135.717  1.00 13.47           C
ATOM   4349  C   SER A 698     186.013 147.731 135.345  1.00 12.55           C
ATOM   4350  O   SER A 698     184.981 147.137 135.658  1.00 12.67           O
ATOM   4351  CB  SER A 698     187.654 145.873 134.934  1.00 13.81           C
ATOM   4352  OG  SER A 698     187.642 146.127 133.549  1.00 12.44           O
ATOM   4353  N   LEU A 699     185.987 148.885 134.680  1.00 11.90           N
ATOM   4354  CA  LEU A 699     184.735 149.508 134.242  1.00 11.24           C
ATOM   4355  C   LEU A 699     184.166 148.873 132.965  1.00 10.98           C
ATOM   4356  O   LEU A 699     182.997 149.071 132.643  1.00 10.35           O
ATOM   4357  CB  LEU A 699     184.956 151.009 134.033  1.00 10.88           C
ATOM   4358  CG  LEU A 699     185.496 151.794 135.233  1.00 11.22           C
ATOM   4359  CD1 LEU A 699     185.376 153.272 134.900  1.00 10.11           C
ATOM   4360  CD2 LEU A 699     184.742 151.515 136.528  1.00 11.44           C
ATOM   4361  N   GLY A 700     184.994 148.122 132.246  1.00 10.87           N
ATOM   4362  CA  GLY A 700     184.707 147.475 130.972  1.00 10.63           C
ATOM   4363  C   GLY A 700     185.963 147.421 130.108  1.00 10.20           C
ATOM   4364  O   GLY A 700     186.938 148.120 130.377  1.00 10.36           O
ATOM   4365  N   ALA A 701     185.961 146.610 129.056  1.00  9.71           N
ATOM   4366  CA  ALA A 701     187.089 146.553 128.130  1.00  9.62           C
ATOM   4367  C   ALA A 701     187.276 147.892 127.406  1.00 10.40           C
ATOM   4368  O   ALA A 701     186.303 148.517 126.997  1.00  5.55           O
ATOM   4369  CB  ALA A 701     186.869 145.405 127.143  1.00  9.39           C
ATOM   4370  N   GLU A 702     188.507 148.357 127.235  1.00  9.86           N
ATOM   4371  CA  GLU A 702     188.787 149.570 126.467  1.00  9.52           C
ATOM   4372  C   GLU A 702     188.563 149.333 124.969  1.00  9.18           C
ATOM   4373  O   GLU A 702     188.911 148.272 124.453  1.00  9.76           O
ATOM   4374  CB  GLU A 702     190.210 150.045 126.776  1.00  9.55           C
ATOM   4375  CG  GLU A 702     190.578 151.367 126.094  1.00  9.46           C
ATOM   4376  CD  GLU A 702     191.984 151.828 126.504  1.00  9.57           C
ATOM   4377  OE1 GLU A 702     192.249 151.986 127.718  1.00  9.31           O
ATOM   4378  OE2 GLU A 702     192.834 152.042 125.609  1.00  9.24           O
ATOM   4379  N   ASN A 703     188.012 150.315 124.256  1.00  9.62           N
ATOM   4380  CA  ASN A 703     187.688 150.194 122.838  1.00  9.13           C
ATOM   4381  C   ASN A 703     188.001 151.497 122.090  1.00  8.90           C
ATOM   4382  O   ASN A 703     187.393 152.534 122.327  1.00  9.07           O
ATOM   4383  CB  ASN A 703     186.217 149.754 122.734  1.00  9.26           C
ATOM   4384  CG  ASN A 703     185.754 149.507 121.311  1.00  8.46           C
ATOM   4385  OD1 ASN A 703     186.119 150.193 120.378  1.00  8.73           O
ATOM   4386  ND2 ASN A 703     184.933 148.520 121.080  1.00  8.28           N
ATOM   4387  N   SER A 704     188.943 151.473 121.156  1.00  8.83           N
ATOM   4388  CA  SER A 704     189.063 152.524 120.146  1.00  8.50           C
ATOM   4389  C   SER A 704     187.985 152.325 119.077  1.00  8.30           C
ATOM   4390  O   SER A 704     188.124 151.447 118.223  1.00  8.40           O
ATOM   4391  CB  SER A 704     190.460 152.487 119.515  1.00  8.41           C
ATOM   4392  OG  SER A 704     190.752 151.203 118.994  1.00  8.32           O
ATOM   4393  N   VAL A 705     186.944 153.162 119.061  1.00  8.21           N
ATOM   4394  CA  VAL A 705     186.030 153.211 117.911  1.00  8.26           C
ATOM   4395  C   VAL A 705     186.845 153.668 116.703  1.00  8.18           C
ATOM   4396  O   VAL A 705     187.557 154.663 116.798  1.00  8.24           O
ATOM   4397  CB  VAL A 705     184.821 154.137 118.154  1.00  8.15           C
ATOM   4398  CG1 VAL A 705     183.830 154.077 116.987  1.00  7.70           C
ATOM   4399  CG2 VAL A 705     184.061 153.771 119.427  1.00  8.51           C
ATOM   4400  N   ALA A 706     186.774 152.960 115.580  1.00  8.08           N
ATOM   4401  CA  ALA A 706     187.608 153.184 114.397  1.00  8.02           C
ATOM   4402  C   ALA A 706     187.231 154.436 113.578  1.00  8.20           C
ATOM   4403  O   ALA A 706     187.101 154.380 112.357  1.00  8.16           O
ATOM   4404  CB  ALA A 706     187.586 151.905 113.559  1.00  8.04           C
ATOM   4405  N   TYR A 707     186.995 155.566 114.243  1.00  8.18           N
ATOM   4406  CA  TYR A 707     186.520 156.801 113.636  1.00  8.42           C
ATOM   4407  C   TYR A 707     187.489 157.362 112.601  1.00  8.35           C
ATOM   4408  O   TYR A 707     188.685 157.488 112.844  1.00  8.74           O
ATOM   4409  CB  TYR A 707     186.260 157.842 114.726  1.00  8.37           C
ATOM   4410  CG  TYR A 707     185.704 159.150 114.191  1.00  8.21           C
ATOM   4411  CD1 TYR A 707     184.315 159.334 114.085  1.00  7.77           C
ATOM   4412  CD2 TYR A 707     186.567 160.163 113.735  1.00  8.41           C
ATOM   4413  CE1 TYR A 707     183.799 160.515 113.527  1.00  7.70           C
ATOM   4414  CE2 TYR A 707     186.047 161.322 113.140  1.00  8.84           C
ATOM   4415  CZ  TYR A 707     184.663 161.495 113.015  1.00 11.69           C
ATOM   4416  OH  TYR A 707     184.177 162.590 112.377  1.00  7.31           O
ATOM   4417  N   SER A 708     186.942 157.797 111.478  1.00  8.30           N
ATOM   4418  CA  SER A 708     187.551 158.780 110.604  1.00  8.44           C
ATOM   4419  C   SER A 708     186.446 159.573 109.929  1.00  8.79           C
ATOM   4420  O   SER A 708     185.308 159.114 109.832  1.00  8.18           O
ATOM   4421  CB  SER A 708     188.477 158.137 109.575  1.00  8.48           C
ATOM   4422  OG  SER A 708     187.747 157.449 108.585  1.00  8.58           O
ATOM   4423  N   ASN A 709     186.758 160.757 109.427  1.00  8.68           N
ATOM   4424  CA  ASN A 709     185.810 161.617 108.736  1.00  8.52           C
ATOM   4425  C   ASN A 709     185.142 161.019 107.477  1.00  8.55           C
ATOM   4426  O   ASN A 709     184.288 161.677 106.895  1.00  8.56           O
ATOM   4427  CB  ASN A 709     186.505 162.954 108.451  1.00  8.52           C
ATOM   4428  CG  ASN A 709     187.613 162.875 107.414  1.00  8.70           C
ATOM   4429  OD1 ASN A 709     188.058 161.810 107.010  1.00  8.54           O
ATOM   4430  ND2 ASN A 709     187.922 164.032 106.861  1.00  8.64           N
ATOM   4431  N   ASN A 710     185.472 159.802 107.044  1.00  8.48           N
ATOM   4432  CA  ASN A 710     184.835 159.143 105.906  1.00  8.56           C
ATOM   4433  C   ASN A 710     184.618 157.638 106.085  1.00  8.25           C
ATOM   4434  O   ASN A 710     184.307 156.968 105.112  1.00  8.29           O
ATOM   4435  CB  ASN A 710     185.593 159.470 104.613  1.00  8.56           C
ATOM   4436  CG  ASN A 710     186.946 158.807 104.494  1.00  8.58           C
ATOM   4437  OD1 ASN A 710     187.432 158.131 105.382  1.00  8.72           O
ATOM   4438  ND2 ASN A 710     187.606 158.979 103.380  1.00  8.41           N
ATOM   4439  N   SER A 711     184.740 157.077 107.284  1.00  8.26           N
ATOM   4440  CA  SER A 711     184.525 155.647 107.527  1.00  8.07           C
ATOM   4441  C   SER A 711     183.212 155.427 108.253  1.00  8.70           C
ATOM   4442  O   SER A 711     182.968 156.082 109.263  1.00  8.14           O
ATOM   4443  CB  SER A 711     185.680 155.065 108.343  1.00  8.28           C
ATOM   4444  OG  SER A 711     185.518 153.673 108.543  1.00  8.36           O
ATOM   4445  N   ILE A 712     182.389 154.492 107.772  1.00  8.05           N
ATOM   4446  CA  ILE A 712     181.176 154.030 108.452  1.00  7.84           C
ATOM   4447  C   ILE A 712     181.191 152.518 108.635  1.00  7.62           C
ATOM   4448  O   ILE A 712     181.662 151.801 107.761  1.00  7.92           O
ATOM   4449  CB  ILE A 712     179.909 154.528 107.733  1.00  7.85           C
ATOM   4450  CG1 ILE A 712     178.693 154.502 108.673  1.00  7.54           C
ATOM   4451  CG2 ILE A 712     179.623 153.755 106.446  1.00  8.06           C
ATOM   4452  CD1 ILE A 712     177.468 155.194 108.094  1.00  7.30           C
ATOM   4453  N   ALA A 713     180.654 152.015 109.737  1.00  7.97           N
ATOM   4454  CA  ALA A 713     180.368 150.597 109.902  1.00  7.57           C
ATOM   4455  C   ALA A 713     178.873 150.341 109.729  1.00  7.55           C
ATOM   4456  O   ALA A 713     178.078 150.958 110.427  1.00  7.54           O
ATOM   4457  CB  ALA A 713     180.861 150.140 111.271  1.00  8.13           C
ATOM   4458  N   ILE A 714     178.466 149.430 108.844  1.00  7.63           N
ATOM   4459  CA  ILE A 714     177.055 149.036 108.708  1.00  7.68           C
ATOM   4460  C   ILE A 714     176.902 147.552 109.059  1.00  7.40           C
ATOM   4461  O   ILE A 714     177.684 146.737 108.573  1.00  7.50           O
ATOM   4462  CB  ILE A 714     176.463 149.428 107.340  1.00  7.57           C
ATOM   4463  CG1 ILE A 714     176.685 150.934 107.101  1.00  7.64           C
ATOM   4464  CG2 ILE A 714     174.967 149.091 107.295  1.00  7.44           C
ATOM   4465  CD1 ILE A 714     175.918 151.540 105.929  1.00  7.61           C
ATOM   4466  N   PRO A 715     175.956 147.164 109.930  1.00  7.59           N
ATOM   4467  CA  PRO A 715     175.742 145.778 110.320  1.00  7.52           C
ATOM   4468  C   PRO A 715     175.128 144.969 109.185  1.00  7.29           C
ATOM   4469  O   PRO A 715     174.074 145.297 108.664  1.00  7.60           O
ATOM   4470  CB  PRO A 715     174.857 145.834 111.558  1.00  7.30           C
ATOM   4471  CG  PRO A 715     174.092 147.131 111.374  1.00  7.42           C
ATOM   4472  CD  PRO A 715     175.097 148.032 110.701  1.00  7.51           C
ATOM   4473  N   THR A 716     175.789 143.895 108.781  1.00  7.43           N
ATOM   4474  CA  THR A 716     175.370 143.039 107.662  1.00  7.54           C
ATOM   4475  C   THR A 716     174.378 141.946 108.050  1.00  7.62           C
ATOM   4476  O   THR A 716     173.847 141.261 107.183  1.00  7.82           O
ATOM   4477  CB  THR A 716     176.587 142.429 106.958  1.00  7.53           C
ATOM   4478  OG1 THR A 716     177.255 141.542 107.812  1.00  7.53           O
ATOM   4479  CG2 THR A 716     177.609 143.460 106.494  1.00  7.41           C
ATOM   4480  N   ASN A 717     174.123 141.777 109.345  1.00  7.40           N
ATOM   4481  CA  ASN A 717     173.281 140.751 109.941  1.00  7.61           C
ATOM   4482  C   ASN A 717     172.854 141.216 111.341  1.00  7.20           C
ATOM   4483  O   ASN A 717     173.441 142.147 111.890  1.00  7.43           O
ATOM   4484  CB  ASN A 717     174.097 139.448 109.990  1.00  7.77           C
ATOM   4485  CG  ASN A 717     173.278 138.178 110.090  1.00  8.17           C
ATOM   4486  OD1 ASN A 717     172.074 138.217 110.302  1.00  7.92           O
ATOM   4487  ND2 ASN A 717     173.952 137.052 109.922  1.00  8.44           N
ATOM   4488  N   PHE A 718     171.885 140.560 111.954  1.00  7.28           N
ATOM   4489  CA  PHE A 718     171.281 140.924 113.236  1.00  7.06           C
ATOM   4490  C   PHE A 718     171.085 139.697 114.119  1.00  7.17           C
ATOM   4491  O   PHE A 718     171.199 138.553 113.681  1.00  7.42           O
ATOM   4492  CB  PHE A 718     169.951 141.651 112.992  1.00  6.98           C
ATOM   4493  CG  PHE A 718     168.961 140.855 112.165  1.00  7.03           C
ATOM   4494  CD1 PHE A 718     168.293 139.763 112.733  1.00  7.11           C
ATOM   4495  CD2 PHE A 718     168.824 141.115 110.794  1.00  7.04           C
ATOM   4496  CE1 PHE A 718     167.640 138.843 111.910  1.00  7.23           C
ATOM   4497  CE2 PHE A 718     168.112 140.230 109.978  1.00  7.07           C
ATOM   4498  CZ  PHE A 718     167.567 139.065 110.531  1.00  7.16           C
ATOM   4499  N   THR A 719     170.752 139.938 115.375  1.00  7.16           N
ATOM   4500  CA  THR A 719     170.235 138.927 116.279  1.00  7.19           C
ATOM   4501  C   THR A 719     168.964 139.438 116.934  1.00  7.09           C
ATOM   4502  O   THR A 719     168.884 140.597 117.331  1.00  7.15           O
ATOM   4503  CB  THR A 719     171.309 138.485 117.277  1.00  7.04           C
ATOM   4504  OG1 THR A 719     170.829 137.394 118.017  1.00  7.18           O
ATOM   4505  CG2 THR A 719     171.724 139.536 118.295  1.00  6.93           C
ATOM   4506  N   ILE A 720     167.939 138.595 117.025  1.00  7.29           N
ATOM   4507  CA  ILE A 720     166.769 138.867 117.854  1.00  7.25           C
ATOM   4508  C   ILE A 720     167.126 138.521 119.289  1.00  7.26           C
ATOM   4509  O   ILE A 720     167.162 137.353 119.663  1.00  7.62           O
ATOM   4510  CB  ILE A 720     165.534 138.097 117.363  1.00  7.57           C
ATOM   4511  CG1 ILE A 720     165.198 138.388 115.895  1.00  7.51           C
ATOM   4512  CG2 ILE A 720     164.323 138.409 118.249  1.00  7.57           C
ATOM   4513  CD1 ILE A 720     165.041 139.861 115.512  1.00  7.29           C
ATOM   4514  N   SER A 721     167.412 139.526 120.101  1.00  7.17           N
ATOM   4515  CA  SER A 721     167.535 139.344 121.537  1.00  7.29           C
ATOM   4516  C   SER A 721     166.152 139.247 122.147  1.00  7.41           C
ATOM   4517  O   SER A 721     165.263 140.008 121.793  1.00  7.26           O
ATOM   4518  CB  SER A 721     168.291 140.512 122.161  1.00  6.96           C
ATOM   4519  OG  SER A 721     169.637 140.510 121.733  1.00  6.85           O
ATOM   4520  N   VAL A 722     165.957 138.353 123.107  1.00  7.58           N
ATOM   4521  CA  VAL A 722     164.839 138.433 124.049  1.00  7.66           C
ATOM   4522  C   VAL A 722     165.460 138.583 125.418  1.00  7.78           C
ATOM   4523  O   VAL A 722     166.283 137.768 125.814  1.00  7.83           O
ATOM   4524  CB  VAL A 722     163.868 137.246 123.966  1.00  8.14           C
ATOM   4525  CG1 VAL A 722     162.629 137.518 124.816  1.00  8.06           C
ATOM   4526  CG2 VAL A 722     163.373 137.007 122.541  1.00  8.20           C
ATOM   4527  N   THR A 723     165.126 139.653 126.119  1.00  7.73           N
ATOM   4528  CA  THR A 723     165.727 140.002 127.408  1.00  7.79           C
ATOM   4529  C   THR A 723     164.636 140.092 128.455  1.00  7.93           C
ATOM   4530  O   THR A 723     163.520 140.497 128.163  1.00  8.05           O
ATOM   4531  CB  THR A 723     166.568 141.291 127.325  1.00  7.55           C
ATOM   4532  OG1 THR A 723     165.843 142.392 126.829  1.00  7.60           O
ATOM   4533  CG2 THR A 723     167.774 141.135 126.407  1.00  7.13           C
ATOM   4534  N   THR A 724     164.927 139.687 129.675  1.00  8.09           N
ATOM   4535  CA  THR A 724     163.931 139.587 130.735  1.00  8.19           C
ATOM   4536  C   THR A 724     164.088 140.782 131.654  1.00  8.24           C
ATOM   4537  O   THR A 724     165.131 140.936 132.282  1.00  8.40           O
ATOM   4538  CB  THR A 724     164.145 138.281 131.509  1.00  8.37           C
ATOM   4539  OG1 THR A 724     164.059 137.188 130.632  1.00  8.70           O
ATOM   4540  CG2 THR A 724     163.090 138.017 132.564  1.00  8.79           C
ATOM   4541  N   GLU A 725     163.063 141.614 131.786  1.00  8.29           N
ATOM   4542  CA  GLU A 725     163.004 142.640 132.824  1.00  8.22           C
ATOM   4543  C   GLU A 725     161.995 142.264 133.888  1.00  8.56           C
ATOM   4544  O   GLU A 725     160.861 141.939 133.570  1.00  8.80           O
ATOM   4545  CB  GLU A 725     162.646 143.991 132.231  1.00  7.95           C
ATOM   4546  CG  GLU A 725     162.531 145.036 133.345  1.00  7.81           C
ATOM   4547  CD  GLU A 725     162.488 146.447 132.792  1.00  7.38           C
ATOM   4548  OE1 GLU A 725     161.949 146.648 131.687  1.00  7.16           O
ATOM   4549  OE2 GLU A 725     162.979 147.384 133.452  1.00  6.74           O
ATOM   4550  N   ILE A 726     162.382 142.333 135.150  1.00  8.73           N
ATOM   4551  CA  ILE A 726     161.552 141.945 136.279  1.00  8.88           C
ATOM   4552  C   ILE A 726     161.232 143.192 137.090  1.00  8.92           C
ATOM   4553  O   ILE A 726     162.140 143.875 137.548  1.00  9.11           O
ATOM   4554  CB  ILE A 726     162.292 140.866 137.088  1.00  9.27           C
ATOM   4555  CG1 ILE A 726     162.523 139.598 136.236  1.00  9.29           C
ATOM   4556  CG2 ILE A 726     161.502 140.537 138.353  1.00  9.77           C
ATOM   4557  CD1 ILE A 726     163.556 138.640 136.806  1.00 10.59           C
ATOM   4558  N   LEU A 727     159.954 143.491 137.294  1.00  8.84           N
ATOM   4559  CA  LEU A 727     159.495 144.671 138.024  1.00  8.84           C
ATOM   4560  C   LEU A 727     158.572 144.275 139.173  1.00  8.97           C
ATOM   4561  O   LEU A 727     157.576 143.599 138.932  1.00  9.25           O
ATOM   4562  CB  LEU A 727     158.777 145.610 137.044  1.00  8.49           C
ATOM   4563  CG  LEU A 727     159.749 146.552 136.327  1.00  8.13           C
ATOM   4564  CD1 LEU A 727     159.175 147.022 135.004  1.00  7.73           C
ATOM   4565  CD2 LEU A 727     160.010 147.789 137.174  1.00  7.87           C
ATOM   4566  N   PRO A 728     158.821 144.728 140.409  1.00  8.93           N
ATOM   4567  CA  PRO A 728     157.821 144.704 141.460  1.00  9.08           C
ATOM   4568  C   PRO A 728     156.587 145.514 141.079  1.00  9.03           C
ATOM   4569  O   PRO A 728     156.694 146.574 140.471  1.00  8.51           O
ATOM   4570  CB  PRO A 728     158.495 145.284 142.695  1.00  8.94           C
ATOM   4571  CG  PRO A 728     159.977 145.048 142.438  1.00  9.15           C
ATOM   4572  CD  PRO A 728     160.088 145.194 140.929  1.00  9.08           C
ATOM   4573  N   VAL A 729     155.412 145.034 141.454  1.00  9.23           N
ATOM   4574  CA  VAL A 729     154.124 145.672 141.151  1.00  9.19           C
ATOM   4575  C   VAL A 729     153.299 145.846 142.407  1.00  9.16           C
ATOM   4576  O   VAL A 729     152.567 146.809 142.542  1.00  8.99           O
ATOM   4577  CB  VAL A 729     153.370 144.858 140.094  1.00  9.05           C
ATOM   4578  CG1 VAL A 729     151.921 145.292 139.911  1.00  8.85           C
ATOM   4579  CG2 VAL A 729     154.083 144.983 138.751  1.00  9.09           C
ATOM   4580  N   SER A 730     153.426 144.954 143.365  1.00  9.37           N
ATOM   4581  CA  SER A 730     152.680 144.990 144.607  1.00  9.71           C
ATOM   4582  C   SER A 730     153.561 144.462 145.722  1.00  9.76           C
ATOM   4583  O   SER A 730     154.688 144.039 145.502  1.00  9.65           O
ATOM   4584  CB  SER A 730     151.361 144.227 144.444  1.00  9.62           C
ATOM   4585  OG  SER A 730     151.561 142.916 143.962  1.00  9.73           O
ATOM   4586  N   MET A 731     153.089 144.549 146.948  1.00  9.79           N
ATOM   4587  CA  MET A 731     153.698 143.886 148.084  1.00 10.11           C
ATOM   4588  C   MET A 731     152.607 143.307 148.974  1.00 10.26           C
ATOM   4589  O   MET A 731     151.437 143.636 148.816  1.00 10.16           O
ATOM   4590  CB  MET A 731     154.650 144.844 148.796  1.00  9.95           C
ATOM   4591  CG  MET A 731     153.994 146.098 149.358  1.00  9.92           C
ATOM   4592  SD  MET A 731     155.176 147.174 150.181  1.00  9.66           S
ATOM   4593  CE  MET A 731     154.048 148.091 151.227  1.00  9.85           C
ATOM   4594  N   THR A 732     152.961 142.407 149.880  1.00 10.35           N
ATOM   4595  CA  THR A 732     152.002 141.751 150.770  1.00 10.71           C
ATOM   4596  C   THR A 732     151.147 142.787 151.499  1.00 11.15           C
ATOM   4597  O   THR A 732     151.676 143.672 152.168  1.00 11.15           O
ATOM   4598  CB  THR A 732     152.756 140.858 151.758  1.00 10.71           C
ATOM   4599  OG1 THR A 732     153.460 139.879 151.032  1.00 10.50           O
ATOM   4600  CG2 THR A 732     151.844 140.105 152.708  1.00 11.54           C
ATOM   4601  N   LYS A 733     149.819 142.693 151.366  1.00 11.48           N
ATOM   4602  CA  LYS A 733     148.852 143.594 152.004  1.00 11.81           C
ATOM   4603  C   LYS A 733     148.740 143.253 153.483  1.00 12.12           C
ATOM   4604  O   LYS A 733     147.879 142.477 153.876  1.00 12.70           O
ATOM   4605  CB  LYS A 733     147.484 143.453 151.321  1.00 11.77           C
ATOM   4606  CG  LYS A 733     147.429 143.959 149.878  1.00 11.41           C
ATOM   4607  CD  LYS A 733     146.137 143.540 149.166  1.00 11.86           C
ATOM   4608  CE  LYS A 733     144.883 144.063 149.870  1.00 11.87           C
ATOM   4609  NZ  LYS A 733     143.637 143.609 149.201  1.00 12.01           N
ATOM   4610  N   THR A 734     149.625 143.759 154.320  1.00 11.93           N
ATOM   4611  CA  THR A 734     149.503 143.559 155.766  1.00 12.47           C
ATOM   4612  C   THR A 734     148.438 144.480 156.344  1.00 12.82           C
ATOM   4613  O   THR A 734     148.144 145.550 155.820  1.00 12.50           O
ATOM   4614  CB  THR A 734     150.830 143.724 156.512  1.00 12.04           C
ATOM   4615  OG1 THR A 734     151.276 145.055 156.466  1.00 11.83           O
ATOM   4616  CG2 THR A 734     151.915 142.834 155.915  1.00 11.95           C
ATOM   4617  N   SER A 735     147.847 144.057 157.447  1.00 13.11           N
ATOM   4618  CA  SER A 735     147.030 144.886 158.319  1.00 13.49           C
ATOM   4619  C   SER A 735     147.391 144.536 159.750  1.00 13.73           C
ATOM   4620  O   SER A 735     147.556 143.360 160.065  1.00 14.04           O
ATOM   4621  CB  SER A 735     145.551 144.651 158.026  1.00 13.64           C
ATOM   4622  OG  SER A 735     144.757 145.361 158.954  1.00 15.01           O
ATOM   4623  N   VAL A 736     147.557 145.530 160.612  1.00 13.66           N
ATOM   4624  CA  VAL A 736     147.888 145.315 162.019  1.00 14.20           C
ATOM   4625  C   VAL A 736     146.790 145.924 162.858  1.00 14.06           C
ATOM   4626  O   VAL A 736     146.647 147.140 162.871  1.00 13.42           O
ATOM   4627  CB  VAL A 736     149.266 145.895 162.385  1.00 14.14           C
ATOM   4628  CG1 VAL A 736     149.537 145.717 163.881  1.00 14.39           C
ATOM   4629  CG2 VAL A 736     150.388 145.209 161.600  1.00 13.84           C
ATOM   4630  N   ASP A 737     146.053 145.111 163.609  1.00 14.22           N
ATOM   4631  CA  ASP A 737     145.209 145.636 164.671  1.00 14.36           C
ATOM   4632  C   ASP A 737     146.107 146.152 165.796  1.00 14.42           C
ATOM   4633  O   ASP A 737     146.546 145.390 166.656  1.00 15.19           O
ATOM   4634  CB  ASP A 737     144.234 144.580 165.194  1.00 15.78           C
ATOM   4635  CG  ASP A 737     143.409 145.144 166.359  1.00 16.04           C
ATOM   4636  OD1 ASP A 737     143.291 146.384 166.474  1.00 15.50           O
ATOM   4637  OD2 ASP A 737     142.888 144.346 167.161  1.00 17.55           O
ATOM   4638  N   CYS A 738     146.410 147.447 165.784  1.00 14.05           N
ATOM   4639  CA  CYS A 738     147.332 148.063 166.724  1.00 14.14           C
ATOM   4640  C   CYS A 738     146.925 147.845 168.183  1.00 14.26           C
ATOM   4641  O   CYS A 738     147.803 147.738 169.027  1.00 14.84           O
ATOM   4642  CB  CYS A 738     147.432 149.547 166.386  1.00 13.38           C
ATOM   4643  SG  CYS A 738     145.902 150.396 166.762  1.00 13.53           S
ATOM   4644  N   THR A 739     145.643 147.687 168.514  1.00 14.32           N
ATOM   4645  CA  THR A 739     145.255 147.374 169.895  1.00 14.49           C
ATOM   4646  C   THR A 739     145.647 145.953 170.265  1.00 14.97           C
ATOM   4647  O   THR A 739     146.168 145.742 171.350  1.00 15.52           O
ATOM   4648  CB  THR A 739     143.766 147.615 170.149  1.00 14.24           C
ATOM   4649  OG1 THR A 739     143.484 148.983 169.981  1.00 13.87           O
ATOM   4650  CG2 THR A 739     143.347 147.272 171.578  1.00 15.24           C
ATOM   4651  N   MET A 740     145.492 144.969 169.383  1.00 15.06           N
ATOM   4652  CA  MET A 740     145.935 143.609 169.677  1.00 15.24           C
ATOM   4653  C   MET A 740     147.457 143.457 169.609  1.00 15.32           C
ATOM   4654  O   MET A 740     148.011 142.745 170.437  1.00 15.66           O
ATOM   4655  CB  MET A 740     145.207 142.607 168.783  1.00 16.31           C
ATOM   4656  CG  MET A 740     145.518 141.181 169.236  1.00 17.20           C
ATOM   4657  SD  MET A 740     144.658 139.910 168.305  1.00 19.19           S
ATOM   4658  CE  MET A 740     145.169 138.480 169.291  1.00 20.18           C
ATOM   4659  N   TYR A 741     148.157 144.163 168.716  1.00 15.36           N
ATOM   4660  CA  TYR A 741     149.622 144.201 168.744  1.00 15.24           C
ATOM   4661  C   TYR A 741     150.149 144.822 170.039  1.00 15.23           C
ATOM   4662  O   TYR A 741     150.930 144.202 170.749  1.00 15.68           O
ATOM   4663  CB  TYR A 741     150.186 144.941 167.530  1.00 15.28           C
ATOM   4664  CG  TYR A 741     151.698 145.064 167.579  1.00 15.54           C
ATOM   4665  CD1 TYR A 741     152.500 143.965 167.237  1.00 15.75           C
ATOM   4666  CD2 TYR A 741     152.307 146.244 168.035  1.00 15.01           C
ATOM   4667  CE1 TYR A 741     153.899 144.047 167.341  1.00 15.40           C
ATOM   4668  CE2 TYR A 741     153.702 146.326 168.160  1.00 15.13           C
ATOM   4669  CZ  TYR A 741     154.503 145.228 167.817  1.00 15.16           C
ATOM   4670  OH  TYR A 741     155.852 145.321 167.929  1.00 14.85           O
ATOM   4671  N   ILE A 742     149.709 146.033 170.383  1.00 15.48           N
ATOM   4672  CA  ILE A 742     150.217 146.756 171.547  1.00 15.48           C
ATOM   4673  C   ILE A 742     149.776 146.075 172.841  1.00 15.98           C
ATOM   4674  O   ILE A 742     150.610 145.881 173.721  1.00 16.34           O
ATOM   4675  CB  ILE A 742     149.831 148.251 171.483  1.00 15.34           C
ATOM   4676  CG1 ILE A 742     150.471 148.926 170.254  1.00 14.86           C
ATOM   4677  CG2 ILE A 742     150.283 148.985 172.749  1.00 15.36           C
ATOM   4678  CD1 ILE A 742     149.951 150.326 169.950  1.00 14.19           C
ATOM   4679  N   CYS A 743     148.503 145.686 172.957  1.00 15.97           N
ATOM   4680  CA  CYS A 743     147.888 145.266 174.219  1.00 17.00           C
ATOM   4681  C   CYS A 743     147.441 143.810 174.335  1.00 16.95           C
ATOM   4682  O   CYS A 743     147.072 143.411 175.431  1.00 16.42           O
ATOM   4683  CB  CYS A 743     146.710 146.185 174.533  1.00 16.90           C
ATOM   4684  SG  CYS A 743     147.178 147.857 174.986  1.00 16.60           S
ATOM   4685  N   GLY A 744     147.448 143.000 173.279  1.00 17.07           N
ATOM   4686  CA  GLY A 744     147.278 141.545 173.386  1.00 17.33           C
ATOM   4687  C   GLY A 744     146.067 141.069 174.197  1.00 18.27           C
ATOM   4688  O   GLY A 744     146.204 140.184 175.039  1.00 18.82           O
ATOM   4689  N   ASP A 745     144.896 141.670 173.990  1.00 18.50           N
ATOM   4690  CA  ASP A 745     143.646 141.378 174.715  1.00 18.63           C
ATOM   4691  C   ASP A 745     143.621 141.715 176.221  1.00 18.52           C
ATOM   4692  O   ASP A 745     142.665 141.364 176.913  1.00 19.43           O
ATOM   4693  CB  ASP A 745     143.125 139.956 174.417  1.00 18.56           C
ATOM   4694  CG  ASP A 745     142.934 139.654 172.926  1.00 19.40           C
ATOM   4695  OD1 ASP A 745     142.765 140.609 172.134  1.00 19.96           O
ATOM   4696  OD2 ASP A 745     142.895 138.452 172.574  1.00 20.98           O
ATOM   4697  N   SER A 746     144.601 142.451 176.752  1.00 18.05           N
ATOM   4698  CA  SER A 746     144.469 143.107 178.058  1.00 18.16           C
ATOM   4699  C   SER A 746     143.534 144.313 177.963  1.00 17.65           C
ATOM   4700  O   SER A 746     143.787 145.262 177.218  1.00 17.65           O
ATOM   4701  CB  SER A 746     145.838 143.520 178.594  1.00 18.59           C
ATOM   4702  OG  SER A 746     145.718 144.463 179.639  1.00 19.06           O
ATOM   4703  N   THR A 747     142.470 144.315 178.766  1.00 17.66           N
ATOM   4704  CA  THR A 747     141.570 145.468 178.931  1.00 17.72           C
ATOM   4705  C   THR A 747     142.265 146.617 179.655  1.00 17.50           C
ATOM   4706  O   THR A 747     142.077 147.777 179.312  1.00 17.56           O
ATOM   4707  CB  THR A 747     140.316 145.047 179.705  1.00 17.92           C
ATOM   4708  OG1 THR A 747     139.623 144.082 178.951  1.00 17.91           O
ATOM   4709  CG2 THR A 747     139.334 146.186 179.957  1.00 17.56           C
ATOM   4710  N   GLU A 748     143.128 146.312 180.619  1.00 17.89           N
ATOM   4711  CA  GLU A 748     143.904 147.284 181.387  1.00 17.89           C
ATOM   4712  C   GLU A 748     144.810 148.107 180.470  1.00 17.63           C
ATOM   4713  O   GLU A 748     144.791 149.334 180.489  1.00 17.50           O
ATOM   4714  CB  GLU A 748     144.759 146.562 182.443  1.00 18.99           C
ATOM   4715  CG  GLU A 748     143.999 145.573 183.345  1.00 19.31           C
ATOM   4716  CD  GLU A 748     143.892 144.129 182.804  1.00 19.14           C
ATOM   4717  OE1 GLU A 748     144.052 143.899 181.581  1.00 18.85           O
ATOM   4718  OE2 GLU A 748     143.596 143.227 183.618  1.00 18.39           O
ATOM   4719  N   CYS A 749     145.553 147.433 179.596  1.00 17.78           N
ATOM   4720  CA  CYS A 749     146.358 148.076 178.577  1.00 17.57           C
ATOM   4721  C   CYS A 749     145.499 148.807 177.552  1.00 17.24           C
ATOM   4722  O   CYS A 749     145.817 149.931 177.191  1.00 17.37           O
ATOM   4723  CB  CYS A 749     147.221 147.007 177.925  1.00 18.62           C
ATOM   4724  SG  CYS A 749     148.336 147.576 176.629  1.00 18.61           S
ATOM   4725  N   SER A 750     144.385 148.223 177.109  1.00 17.15           N
ATOM   4726  CA  SER A 750     143.490 148.858 176.138  1.00 16.88           C
ATOM   4727  C   SER A 750     142.963 150.210 176.635  1.00 16.62           C
ATOM   4728  O   SER A 750     142.959 151.183 175.888  1.00 16.80           O
ATOM   4729  CB  SER A 750     142.348 147.898 175.828  1.00 16.79           C
ATOM   4730  OG  SER A 750     141.454 148.473 174.904  1.00 16.85           O
ATOM   4731  N   ASN A 751     142.626 150.327 177.922  1.00 16.81           N
ATOM   4732  CA  ASN A 751     142.232 151.593 178.536  1.00 16.58           C
ATOM   4733  C   ASN A 751     143.382 152.605 178.610  1.00 16.57           C
ATOM   4734  O   ASN A 751     143.174 153.779 178.327  1.00 16.54           O
ATOM   4735  CB  ASN A 751     141.647 151.321 179.928  1.00 16.81           C
ATOM   4736  CG  ASN A 751     140.353 150.532 179.890  1.00 16.83           C
ATOM   4737  OD1 ASN A 751     139.633 150.503 178.903  1.00 16.81           O
ATOM   4738  ND2 ASN A 751     140.000 149.887 180.975  1.00 16.38           N
ATOM   4739  N   LEU A 752     144.611 152.192 178.931  1.00 17.14           N
ATOM   4740  CA  LEU A 752     145.773 153.085 178.854  1.00 16.78           C
ATOM   4741  C   LEU A 752     146.056 153.541 177.421  1.00 16.44           C
ATOM   4742  O   LEU A 752     146.416 154.688 177.197  1.00 16.28           O
ATOM   4743  CB  LEU A 752     147.014 152.392 179.418  1.00 17.55           C
ATOM   4744  CG  LEU A 752     147.021 152.171 180.931  1.00 18.56           C
ATOM   4745  CD1 LEU A 752     148.258 151.352 181.269  1.00 19.67           C
ATOM   4746  CD2 LEU A 752     147.089 153.481 181.707  1.00 19.77           C
ATOM   4747  N   LEU A 753     145.853 152.693 176.425  1.00 16.52           N
ATOM   4748  CA  LEU A 753     146.056 153.044 175.025  1.00 16.10           C
ATOM   4749  C   LEU A 753     145.036 154.082 174.518  1.00 15.62           C
ATOM   4750  O   LEU A 753     145.317 154.782 173.554  1.00 15.40           O
ATOM   4751  CB  LEU A 753     146.077 151.730 174.231  1.00 16.53           C
ATOM   4752  CG  LEU A 753     146.420 151.830 172.741  1.00 15.42           C
ATOM   4753  CD1 LEU A 753     147.785 152.459 172.493  1.00 15.27           C
ATOM   4754  CD2 LEU A 753     146.448 150.419 172.167  1.00 14.86           C
ATOM   4755  N   LEU A 754     143.897 154.286 175.193  1.00 16.07           N
ATOM   4756  CA  LEU A 754     142.979 155.396 174.890  1.00 15.94           C
ATOM   4757  C   LEU A 754     143.559 156.767 175.253  1.00 16.19           C
ATOM   4758  O   LEU A 754     143.233 157.754 174.601  1.00 15.99           O
ATOM   4759  CB  LEU A 754     141.637 155.218 175.618  1.00 15.89           C
ATOM   4760  CG  LEU A 754     140.819 153.994 175.193  1.00 15.99           C
ATOM   4761  CD1 LEU A 754     139.580 153.887 176.075  1.00 15.92           C
ATOM   4762  CD2 LEU A 754     140.370 154.079 173.738  1.00 15.21           C
ATOM   4763  N   GLN A 755     144.459 156.855 176.238  1.00 16.43           N
ATOM   4764  CA  GLN A 755     145.123 158.109 176.614  1.00 16.33           C
ATOM   4765  C   GLN A 755     145.896 158.728 175.437  1.00 18.12           C
ATOM   4766  O   GLN A 755     146.110 159.933 175.397  1.00 13.61           O
ATOM   4767  CB  GLN A 755     146.101 157.856 177.776  1.00 16.62           C
ATOM   4768  CG  GLN A 755     145.508 157.206 179.037  1.00 16.22           C
ATOM   4769  CD  GLN A 755     144.480 158.070 179.758  1.00 16.47           C
ATOM   4770  OE1 GLN A 755     144.646 159.269 179.938  1.00 16.76           O
ATOM   4771  NE2 GLN A 755     143.383 157.502 180.205  1.00 16.27           N
ATOM   4772  N   TYR A 756     146.320 157.908 174.481  1.00 16.13           N
ATOM   4773  CA  TYR A 756     147.113 158.269 173.309  1.00 15.24           C
ATOM   4774  C   TYR A 756     146.273 158.719 172.110  1.00 15.05           C
ATOM   4775  O   TYR A 756     146.820 159.078 171.070  1.00 14.32           O
ATOM   4776  CB  TYR A 756     148.007 157.067 172.981  1.00 15.28           C
ATOM   4777  CG  TYR A 756     149.138 156.874 173.968  1.00 15.38           C
ATOM   4778  CD1 TYR A 756     148.935 156.173 175.172  1.00 15.81           C
ATOM   4779  CD2 TYR A 756     150.396 157.431 173.688  1.00 15.33           C
ATOM   4780  CE1 TYR A 756     149.984 156.032 176.096  1.00 15.84           C
ATOM   4781  CE2 TYR A 756     151.451 157.280 174.602  1.00 15.76           C
ATOM   4782  CZ  TYR A 756     151.249 156.577 175.805  1.00 15.95           C
ATOM   4783  OH  TYR A 756     152.287 156.422 176.661  1.00 16.00           O
ATOM   4784  N   GLY A 757     144.948 158.733 172.240  1.00 15.23           N
ATOM   4785  CA  GLY A 757     144.034 159.253 171.230  1.00 14.79           C
ATOM   4786  C   GLY A 757     144.049 158.464 169.929  1.00 14.08           C
ATOM   4787  O   GLY A 757     144.034 157.237 169.923  1.00 14.34           O
ATOM   4788  N   SER A 758     144.058 159.171 168.807  1.00 13.85           N
ATOM   4789  CA  SER A 758     143.931 158.602 167.464  1.00 13.58           C
ATOM   4790  C   SER A 758     145.244 158.120 166.848  1.00 13.31           C
ATOM   4791  O   SER A 758     145.307 157.951 165.633  1.00 13.35           O
ATOM   4792  CB  SER A 758     143.206 159.601 166.558  1.00 13.64           C
ATOM   4793  OG  SER A 758     143.879 160.847 166.534  1.00 13.66           O
ATOM   4794  N   PHE A 759     146.311 157.867 167.614  1.00 13.27           N
ATOM   4795  CA  PHE A 759     147.508 157.212 167.059  1.00 13.12           C
ATOM   4796  C   PHE A 759     147.173 155.831 166.504  1.00 12.86           C
ATOM   4797  O   PHE A 759     147.540 155.509 165.380  1.00 12.81           O
ATOM   4798  CB  PHE A 759     148.637 157.087 168.092  1.00 13.50           C
ATOM   4799  CG  PHE A 759     149.484 158.320 168.320  1.00 13.51           C
ATOM   4800  CD1 PHE A 759     149.850 158.684 169.625  1.00 13.86           C
ATOM   4801  CD2 PHE A 759     149.997 159.054 167.234  1.00 13.44           C
ATOM   4802  CE1 PHE A 759     150.675 159.792 169.857  1.00 13.21           C
ATOM   4803  CE2 PHE A 759     150.812 160.170 167.461  1.00 12.92           C
ATOM   4804  CZ  PHE A 759     151.135 160.548 168.775  1.00 12.35           C
ATOM   4805  N   CYS A 760     146.404 155.040 167.236  1.00 13.14           N
ATOM   4806  CA  CYS A 760     146.046 153.694 166.815  1.00 12.89           C
ATOM   4807  C   CYS A 760     145.138 153.662 165.573  1.00 12.41           C
ATOM   4808  O   CYS A 760     145.375 152.882 164.653  1.00 12.83           O
ATOM   4809  CB  CYS A 760     145.431 152.982 168.020  1.00 12.69           C
ATOM   4810  SG  CYS A 760     146.295 151.464 168.436  1.00 14.54           S
ATOM   4811  N   THR A 761     144.146 154.543 165.451  1.00 12.83           N
ATOM   4812  CA  THR A 761     143.285 154.586 164.251  1.00 12.70           C
ATOM   4813  C   THR A 761     144.007 155.132 163.026  1.00 12.32           C
ATOM   4814  O   THR A 761     143.799 154.613 161.937  1.00 12.10           O
ATOM   4815  CB  THR A 761     141.976 155.350 164.477  1.00 12.54           C
ATOM   4816  OG1 THR A 761     142.233 156.682 164.825  1.00 13.07           O
ATOM   4817  CG2 THR A 761     141.137 154.743 165.595  1.00 12.69           C
ATOM   4818  N   GLN A 762     144.930 156.087 163.158  1.00 12.68           N
ATOM   4819  CA  GLN A 762     145.691 156.580 162.003  1.00 12.25           C
ATOM   4820  C   GLN A 762     146.799 155.622 161.534  1.00 11.91           C
ATOM   4821  O   GLN A 762     147.126 155.635 160.353  1.00 11.79           O
ATOM   4822  CB  GLN A 762     146.153 158.026 162.223  1.00 12.68           C
ATOM   4823  CG  GLN A 762     147.425 158.181 163.055  1.00 12.75           C
ATOM   4824  CD  GLN A 762     147.640 159.626 163.473  1.00 12.97           C
ATOM   4825  OE1 GLN A 762     148.370 160.375 162.847  1.00 12.31           O
ATOM   4826  NE2 GLN A 762     147.006 160.069 164.534  1.00 13.03           N
ATOM   4827  N   LEU A 763     147.305 154.717 162.383  1.00 12.31           N
ATOM   4828  CA  LEU A 763     148.164 153.596 161.955  1.00 11.97           C
ATOM   4829  C   LEU A 763     147.392 152.582 161.108  1.00 11.64           C
ATOM   4830  O   LEU A 763     147.835 152.239 160.017  1.00 11.77           O
ATOM   4831  CB  LEU A 763     148.816 152.916 163.174  1.00 12.27           C
ATOM   4832  CG  LEU A 763     149.896 153.768 163.854  1.00 12.73           C
ATOM   4833  CD1 LEU A 763     150.252 153.204 165.222  1.00 12.61           C
ATOM   4834  CD2 LEU A 763     151.182 153.822 163.044  1.00 13.03           C
ATOM   4835  N   ASN A 764     146.195 152.182 161.538  1.00 12.12           N
ATOM   4836  CA  ASN A 764     145.272 151.363 160.744  1.00 11.88           C
ATOM   4837  C   ASN A 764     144.896 152.033 159.417  1.00 11.22           C
ATOM   4838  O   ASN A 764     144.883 151.378 158.380  1.00 10.88           O
ATOM   4839  CB  ASN A 764     144.001 151.086 161.558  1.00 12.35           C
ATOM   4840  CG  ASN A 764     144.144 149.974 162.571  1.00 12.53           C
ATOM   4841  OD1 ASN A 764     144.000 148.809 162.248  1.00 12.91           O
ATOM   4842  ND2 ASN A 764     144.362 150.279 163.825  1.00 12.52           N
ATOM   4843  N   ARG A 765     144.627 153.341 159.416  1.00 11.61           N
ATOM   4844  CA  ARG A 765     144.289 154.125 158.216  1.00 11.48           C
ATOM   4845  C   ARG A 765     145.430 154.160 157.206  1.00 10.99           C
ATOM   4846  O   ARG A 765     145.195 153.961 156.023  1.00 10.39           O
ATOM   4847  CB  ARG A 765     143.891 155.541 158.650  1.00 11.71           C
ATOM   4848  CG  ARG A 765     143.095 156.296 157.577  1.00 11.41           C
ATOM   4849  CD  ARG A 765     143.021 157.796 157.878  1.00 11.50           C
ATOM   4850  NE  ARG A 765     142.487 158.070 159.228  1.00 11.64           N
ATOM   4851  CZ  ARG A 765     142.905 158.976 160.090  1.00 11.86           C
ATOM   4852  NH1 ARG A 765     143.897 159.776 159.835  1.00 12.09           N
ATOM   4853  NH2 ARG A 765     142.328 159.093 161.243  1.00 11.77           N
ATOM   4854  N   ALA A 766     146.668 154.319 157.670  1.00 11.24           N
ATOM   4855  CA  ALA A 766     147.872 154.273 156.845  1.00 11.30           C
ATOM   4856  C   ALA A 766     148.099 152.892 156.228  1.00 10.55           C
ATOM   4857  O   ALA A 766     148.264 152.790 155.018  1.00 10.01           O
ATOM   4858  CB  ALA A 766     149.055 154.707 157.708  1.00 10.69           C
ATOM   4859  N   LEU A 767     148.034 151.813 157.015  1.00 10.90           N
ATOM   4860  CA  LEU A 767     148.133 150.443 156.494  1.00 10.63           C
ATOM   4861  C   LEU A 767     146.990 150.088 155.544  1.00  9.97           C
ATOM   4862  O   LEU A 767     147.227 149.428 154.544  1.00  9.99           O
ATOM   4863  CB  LEU A 767     148.206 149.433 157.644  1.00 10.98           C
ATOM   4864  CG  LEU A 767     149.516 149.456 158.435  1.00 11.12           C
ATOM   4865  CD1 LEU A 767     149.421 148.465 159.584  1.00 12.36           C
ATOM   4866  CD2 LEU A 767     150.716 149.064 157.578  1.00 11.13           C
ATOM   4867  N   THR A 768     145.773 150.575 155.778  1.00 10.29           N
ATOM   4868  CA  THR A 768     144.650 150.404 154.844  1.00  9.93           C
ATOM   4869  C   THR A 768     144.902 151.124 153.524  1.00  9.63           C
ATOM   4870  O   THR A 768     144.684 150.539 152.475  1.00  9.27           O
ATOM   4871  CB  THR A 768     143.327 150.865 155.463  1.00  9.41           C
ATOM   4872  OG1 THR A 768     143.060 150.108 156.618  1.00  9.55           O
ATOM   4873  CG2 THR A 768     142.134 150.668 154.535  1.00  8.81           C
ATOM   4874  N   GLY A 769     145.440 152.341 153.530  1.00  9.80           N
ATOM   4875  CA  GLY A 769     145.833 153.040 152.304  1.00  9.45           C
ATOM   4876  C   GLY A 769     146.940 152.322 151.538  1.00  9.51           C
ATOM   4877  O   GLY A 769     146.834 152.161 150.326  1.00  9.13           O
ATOM   4878  N   ILE A 770     147.954 151.799 152.236  1.00  9.77           N
ATOM   4879  CA  ILE A 770     148.997 150.951 151.643  1.00  9.63           C
ATOM   4880  C   ILE A 770     148.373 149.709 151.018  1.00  9.30           C
ATOM   4881  O   ILE A 770     148.693 149.382 149.884  1.00  9.48           O
ATOM   4882  CB  ILE A 770     150.069 150.552 152.681  1.00  9.41           C
ATOM   4883  CG1 ILE A 770     150.929 151.746 153.123  1.00  9.63           C
ATOM   4884  CG2 ILE A 770     151.007 149.471 152.122  1.00  9.91           C
ATOM   4885  CD1 ILE A 770     151.554 151.534 154.503  1.00 10.00           C
ATOM   4886  N   ALA A 771     147.492 149.003 151.727  1.00  9.51           N
ATOM   4887  CA  ALA A 771     146.863 147.778 151.255  1.00  9.86           C
ATOM   4888  C   ALA A 771     145.976 148.011 150.032  1.00  9.44           C
ATOM   4889  O   ALA A 771     146.088 147.286 149.052  1.00  9.90           O
ATOM   4890  CB  ALA A 771     146.080 147.162 152.412  1.00 10.27           C
ATOM   4891  N   VAL A 772     145.144 149.046 150.045  1.00  9.39           N
ATOM   4892  CA  VAL A 772     144.282 149.419 148.919  1.00  9.39           C
ATOM   4893  C   VAL A 772     145.094 149.821 147.695  1.00  9.07           C
ATOM   4894  O   VAL A 772     144.745 149.431 146.585  1.00  9.08           O
ATOM   4895  CB  VAL A 772     143.308 150.531 149.345  1.00  9.03           C
ATOM   4896  CG1 VAL A 772     142.565 151.173 148.174  1.00  8.81           C
ATOM   4897  CG2 VAL A 772     142.254 149.961 150.296  1.00  8.92           C
ATOM   4898  N   GLU A 773     146.221 150.523 147.845  1.00  9.19           N
ATOM   4899  CA  GLU A 773     147.040 150.843 146.678  1.00  8.83           C
ATOM   4900  C   GLU A 773     147.781 149.636 146.108  1.00  9.21           C
ATOM   4901  O   GLU A 773     148.143 149.685 144.945  1.00  9.44           O
ATOM   4902  CB  GLU A 773     147.935 152.070 146.875  1.00  8.73           C
ATOM   4903  CG  GLU A 773     149.228 151.844 147.659  1.00  8.87           C
ATOM   4904  CD  GLU A 773     150.033 153.138 147.849  1.00  8.35           C
ATOM   4905  OE1 GLU A 773     150.726 153.291 148.877  1.00  7.99           O
ATOM   4906  OE2 GLU A 773     149.994 154.019 146.965  1.00  8.27           O
ATOM   4907  N   GLN A 774     147.938 148.513 146.817  1.00  9.26           N
ATOM   4908  CA  GLN A 774     148.476 147.292 146.205  1.00  9.11           C
ATOM   4909  C   GLN A 774     147.533 146.716 145.163  1.00  9.04           C
ATOM   4910  O   GLN A 774     147.974 146.296 144.095  1.00  9.30           O
ATOM   4911  CB  GLN A 774     148.774 146.204 147.239  1.00  9.56           C
ATOM   4912  CG  GLN A 774     149.706 146.640 148.366  1.00  9.63           C
ATOM   4913  CD  GLN A 774     150.856 147.486 147.867  1.00  9.51           C
ATOM   4914  OE1 GLN A 774     151.565 147.111 146.952  1.00  9.26           O
ATOM   4915  NE2 GLN A 774     151.065 148.662 148.399  1.00  9.30           N
ATOM   4916  N   ASP A 775     146.233 146.722 145.438  1.00  9.46           N
ATOM   4917  CA  ASP A 775     145.228 146.318 144.462  1.00  9.47           C
ATOM   4918  C   ASP A 775     145.205 147.295 143.296  1.00  8.99           C
[truncated: 1,416,842 more chars]
